# Supplementary material for: Exploration of Antiproliferative Activity and Apoptosis Induction of New Nickel(II) Complexes Encompassing Carbazole Ligands
Source: ACS Omega. 2023 Mar 22;8(13):12584–91. doi: 10.1021/acsomega.3c01252 (PMC10077545; doi:10.1021/acsomega.3c01252)
Supplement: Supplementary file 2 — ao3c01252_si_002.cif [file ao3c01252_si_002.cif]

data_nicoch3
_audit_creation_date               2020-01-09
_audit_creation_method
;
Olex2 1.3
(compiled Nov 21 2019 18:26:39 for OlexSys, GUI svn.r6003)
;
_shelx_SHELXL_version_number       '2018/3'
_audit_contact_author_address      ?
_audit_contact_author_email        ?
_audit_contact_author_name         ''
_audit_contact_author_phone        ?
_publ_contact_author_id_orcid      ?
_publ_section_references
;
Dolomanov, O.V., Bourhis, L.J., Gildea, R.J, Howard, J.A.K. & Puschmann, H.
 (2009), J. Appl. Cryst. 42, 339-341.

Sheldrick, G.M. (2008). Acta Cryst. A64, 112-122.

Sheldrick, G.M. (2015). Acta Cryst. C71, 3-8.
;
_chemical_name_common              ?
_chemical_name_systematic          ?
_chemical_formula_moiety           'C40 H36 N6 Ni O4'
_chemical_formula_sum              'C40 H36 N6 Ni O4'
_chemical_formula_weight           723.46
_chemical_melting_point            ?
_chemical_oxdiff_formula           'C40 H30 N5 O4 Ni1'
loop_
  _atom_type_symbol
  _atom_type_description
  _atom_type_scat_dispersion_real
  _atom_type_scat_dispersion_imag
  _atom_type_scat_source
 'C' 'C' 0.0033 0.0016 'International Tables Vol C Tables 4.2.6.8 and 6.1.1.4'
 'H' 'H' 0.0000 0.0000 'International Tables Vol C Tables 4.2.6.8 and 6.1.1.4'
 'N' 'N' 0.0061 0.0033 'International Tables Vol C Tables 4.2.6.8 and 6.1.1.4'
 'Ni' 'Ni' 0.3393 1.1124 'International Tables Vol C Tables 4.2.6.8 and 6.1.1.4'
 'O' 'O' 0.0106 0.0060 'International Tables Vol C Tables 4.2.6.8 and 6.1.1.4'

_shelx_space_group_comment
;
The symmetry employed for this shelxl refinement is uniquely defined
by the following loop, which should always be used as a source of
symmetry information in preference to the above space-group names.
They are only intended as comments.
;
_space_group_crystal_system        'monoclinic'
_space_group_IT_number             14
_space_group_name_H-M_alt          'P 21/c'
_space_group_name_Hall             '-P 2ybc'
loop_
  _space_group_symop_operation_xyz
 'x, y, z'
 '-x, y+1/2, -z+1/2'
 '-x, -y, -z'
 'x, -y-1/2, z-1/2'

_cell_length_a                     9.5193(5)
_cell_length_b                     6.6063(3)
_cell_length_c                     26.6880(12)
_cell_angle_alpha                  90
_cell_angle_beta                   90.800(4)
_cell_angle_gamma                  90
_cell_volume                       1678.17(14)
_cell_formula_units_Z              2
_cell_measurement_reflns_used      3898
_cell_measurement_temperature      295(2)
_cell_measurement_theta_max        29.2810
_cell_measurement_theta_min        4.8550
_shelx_estimated_absorpt_T_max     ?
_shelx_estimated_absorpt_T_min     ?
_exptl_absorpt_coefficient_mu      0.632
_exptl_absorpt_correction_T_max    1.00000
_exptl_absorpt_correction_T_min    0.72794
_exptl_absorpt_correction_type     multi-scan
_exptl_absorpt_process_details
;
CrysAlisPro 1.171.40.67a (Rigaku Oxford Diffraction, 2019)
Empirical absorption correction using spherical harmonics,
 implemented in SCALE3 ABSPACK scaling algorithm.
;
_exptl_absorpt_special_details     ?
_exptl_crystal_colour              brown
_exptl_crystal_density_diffrn      1.432
_exptl_crystal_density_meas        ?
_exptl_crystal_density_method      ?
_exptl_crystal_description         plate
_exptl_crystal_F_000               756
_exptl_crystal_size_max            0.36
_exptl_crystal_size_mid            0.16
_exptl_crystal_size_min            0.06
_exptl_transmission_factor_max     ?
_exptl_transmission_factor_min     ?
_diffrn_reflns_av_R_equivalents    0.0290
_diffrn_reflns_av_unetI/netI       0.0341
_diffrn_reflns_Laue_measured_fraction_full  0.998
_diffrn_reflns_Laue_measured_fraction_max  0.885
_diffrn_reflns_limit_h_max         12
_diffrn_reflns_limit_h_min         -11
_diffrn_reflns_limit_k_max         6
_diffrn_reflns_limit_k_min         -8
_diffrn_reflns_limit_l_max         29
_diffrn_reflns_limit_l_min         -35
_diffrn_reflns_number              11463
_diffrn_reflns_point_group_measured_fraction_full  0.998
_diffrn_reflns_point_group_measured_fraction_max  0.885
_diffrn_reflns_theta_full          25.242
_diffrn_reflns_theta_max           29.360
_diffrn_reflns_theta_min           3.441
_diffrn_ambient_temperature        295(2)
_diffrn_detector                   'CCD plate'
_diffrn_detector_area_resol_mean   10.4015
_diffrn_detector_type              Atlas
_diffrn_measured_fraction_theta_full  0.998
_diffrn_measured_fraction_theta_max  0.885
_diffrn_measurement_details
;
List of Runs (angles in degrees, time in seconds):

  # Type    Start    End  Width  t~exp~   \w     \q     \k     \f   Frames
--------------------------------------------------------------------------
  1  \w   -100.00 -38.00   1.00    5.55    --  -11.23-179.00  60.00   62
  2  \w    -44.00  12.00   1.00    5.55    --  -11.23  77.00 -30.00   56
  3  \w    -70.00  72.00   1.00    5.55    --  -11.23   0.00 -60.00  142
;
_diffrn_measurement_device         'four-circle diffractometer'
_diffrn_measurement_device_type    'Xcalibur, Atlas, Gemini ultra'
_diffrn_measurement_method         '\w scans'
_diffrn_orient_matrix_type        
 'CrysAlisPro convention (1999,Acta A55,543-557)'
_diffrn_orient_matrix_UB_11        -0.0225717000
_diffrn_orient_matrix_UB_12        -0.0143262000
_diffrn_orient_matrix_UB_13        0.0249648000
_diffrn_orient_matrix_UB_21        -0.0504975000
_diffrn_orient_matrix_UB_22        0.0780136000
_diffrn_orient_matrix_UB_23        -0.0033171000
_diffrn_orient_matrix_UB_31        -0.0499376000
_diffrn_orient_matrix_UB_32        -0.0723405000
_diffrn_orient_matrix_UB_33        -0.0085117000
_diffrn_radiation_monochromator    graphite
_diffrn_radiation_probe            x-ray
_diffrn_radiation_type             'Mo K\a'
_diffrn_radiation_wavelength       0.71073
_diffrn_source                     'fine-focus sealed X-ray tube'
_diffrn_source_type                'Enhance (Mo) X-ray Source'
_reflns_Friedel_coverage           0.000
_reflns_Friedel_fraction_full      .
_reflns_Friedel_fraction_max       .
_reflns_number_gt                  3166
_reflns_number_total               4067
_reflns_odcompleteness_completeness  99.65
_reflns_odcompleteness_iscentric   1
_reflns_odcompleteness_theta       26.32
_reflns_special_details
;
 Reflections were merged by SHELXL according to the crystal
 class for the calculation of statistics and refinement.
 
 _reflns_Friedel_fraction is defined as the number of unique
 Friedel pairs measured divided by the number that would be
 possible theoretically, ignoring centric projections and
 systematic absences.
;
_reflns_threshold_expression       'I > 2\s(I)'
_computing_cell_refinement         'CrysAlisPro 1.171.40.67a (Rigaku OD, 2019)'
_computing_data_collection         'CrysAlisPro 1.171.40.67a (Rigaku OD, 2019)'
_computing_data_reduction          'CrysAlisPro 1.171.40.67a (Rigaku OD, 2019)'
_computing_molecular_graphics      'Olex2 1.3 (Dolomanov et al., 2009)'
_computing_publication_material    'Olex2 1.3 (Dolomanov et al., 2009)'
_computing_structure_refinement    'SHELXL 2018/3 (Sheldrick, 2015)'
_computing_structure_solution      'SHELXS  (Sheldrick, 2008)'
_refine_diff_density_max           0.353
_refine_diff_density_min           -0.327
_refine_diff_density_rms           0.047
_refine_ls_extinction_coef         .
_refine_ls_extinction_method       none
_refine_ls_goodness_of_fit_ref     1.029
_refine_ls_hydrogen_treatment      mixed
_refine_ls_matrix_type             full
_refine_ls_number_parameters       237
_refine_ls_number_reflns           4067
_refine_ls_number_restraints       0
_refine_ls_R_factor_all            0.0536
_refine_ls_R_factor_gt             0.0371
_refine_ls_restrained_S_all        1.029
_refine_ls_shift/su_max            0.000
_refine_ls_shift/su_mean           0.000
_refine_ls_structure_factor_coef   Fsqd
_refine_ls_weighting_details      
 'w=1/[\s^2^(Fo^2^)+(0.0387P)^2^+0.4621P] where P=(Fo^2^+2Fc^2^)/3'
_refine_ls_weighting_scheme        calc
_refine_ls_wR_factor_gt            0.0834
_refine_ls_wR_factor_ref           0.0917
_refine_special_details            ?
_olex2_refinement_description
;
1. Fixed Uiso
 At 1.2 times of:
  All C(H) groups, All C(H,H) groups
 At 1.5 times of:
  All C(H,H,H) groups
2.a Secondary CH2 refined with riding coordinates:
 C18(H18A,H18B), C19(H19A,H19B), C20(H20A,H20B)
2.b Aromatic/amide H refined with riding coordinates:
 C3(H3A), C4(H4), C6(H6), C7(H7), C12(H12), C13(H13), C14(H14), C15(H15)
2.c Idealised Me refined as rotating group:
 C8(H8A,H8B,H8C)
;
_atom_sites_solution_hydrogens     mixed
_atom_sites_solution_primary       direct
_atom_sites_solution_secondary     ?
loop_
  _atom_site_label
  _atom_site_type_symbol
  _atom_site_fract_x
  _atom_site_fract_y
  _atom_site_fract_z
  _atom_site_U_iso_or_equiv
  _atom_site_adp_type
  _atom_site_occupancy
  _atom_site_site_symmetry_order
  _atom_site_calc_flag
  _atom_site_refinement_flags_posn
  _atom_site_refinement_flags_adp
  _atom_site_refinement_flags_occupancy
  _atom_site_disorder_assembly
  _atom_site_disorder_group
 Ni1 Ni 0.500000 0.500000 0.000000 0.03100(11) Uani 1 2 d S . P . .
 O1 O 0.38542(14) 0.71583(19) 0.01203(5) 0.0431(3) Uani 1 1 d . . . . .
 O2 O -0.05563(15) 1.3242(2) 0.10478(5) 0.0544(4) Uani 1 1 d . . . . .
 N1 N 0.44595(14) 0.4220(2) 0.06729(5) 0.0322(3) Uani 1 1 d . . . . .
 N2 N 0.34247(15) 0.5558(2) 0.08583(5) 0.0354(3) Uani 1 1 d . . . . .
 N3 N 0.30909(16) 0.3470(3) 0.16862(6) 0.0384(4) Uani 1 1 d . . . . .
 H3 H 0.275(2) 0.447(3) 0.1558(8) 0.041(6) Uiso 1 1 d . . . . .
 C1 C 0.32105(17) 0.7019(3) 0.05449(6) 0.0317(4) Uani 1 1 d . . . . .
 C2 C 0.22110(17) 0.8650(3) 0.06702(6) 0.0332(4) Uani 1 1 d . . . . .
 C3 C 0.1945(2) 1.0193(3) 0.03338(7) 0.0440(5) Uani 1 1 d . . . . .
 H3A H 0.239177 1.018635 0.002623 0.053 Uiso 1 1 calc R U . . .
 C4 C 0.1027(2) 1.1752(3) 0.04436(7) 0.0469(5) Uani 1 1 d . . . . .
 H4 H 0.086743 1.278283 0.021244 0.056 Uiso 1 1 calc R U . . .
 C5 C 0.03519(18) 1.1770(3) 0.08969(7) 0.0385(4) Uani 1 1 d . . . . .
 C6 C 0.0609(2) 1.0247(3) 0.12412(7) 0.0424(5) Uani 1 1 d . . . . .
 H6 H 0.016252 1.026150 0.154891 0.051 Uiso 1 1 calc R U . . .
 C7 C 0.15245(19) 0.8712(3) 0.11286(7) 0.0395(4) Uani 1 1 d . . . . .
 H7 H 0.169035 0.769278 0.136254 0.047 Uiso 1 1 calc R U . . .
 C8 C -0.0928(2) 1.4784(3) 0.06980(10) 0.0572(6) Uani 1 1 d . . . . .
 H8A H -0.132170 1.417683 0.040086 0.086 Uiso 1 1 calc R U . . .
 H8B H -0.010617 1.554466 0.061297 0.086 Uiso 1 1 calc R U . . .
 H8C H -0.160853 1.567098 0.084416 0.086 Uiso 1 1 calc R U . . .
 C9 C 0.47780(17) 0.2730(3) 0.09814(6) 0.0315(4) Uani 1 1 d . . . . .
 C10 C 0.41236(17) 0.2347(3) 0.14579(6) 0.0327(4) Uani 1 1 d . . . . .
 C11 C 0.26581(18) 0.2492(3) 0.21079(6) 0.0364(4) Uani 1 1 d . . . . .
 C12 C 0.16134(19) 0.2991(3) 0.24491(7) 0.0445(5) Uani 1 1 d . . . . .
 H12 H 0.109337 0.417637 0.241610 0.053 Uiso 1 1 calc R U . . .
 C13 C 0.1386(2) 0.1667(3) 0.28334(8) 0.0497(5) Uani 1 1 d . . . . .
 H13 H 0.069130 0.195984 0.306408 0.060 Uiso 1 1 calc R U . . .
 C14 C 0.2163(2) -0.0108(3) 0.28901(8) 0.0530(5) Uani 1 1 d . . . . .
 H14 H 0.197474 -0.097001 0.315629 0.064 Uiso 1 1 calc R U . . .
 C15 C 0.3207(2) -0.0611(3) 0.25584(7) 0.0461(5) Uani 1 1 d . . . . .
 H15 H 0.372805 -0.179153 0.259960 0.055 Uiso 1 1 calc R U . . .
 C16 C 0.34614(18) 0.0706(3) 0.21578(6) 0.0350(4) Uani 1 1 d . . . . .
 C17 C 0.43908(17) 0.0639(3) 0.17447(6) 0.0334(4) Uani 1 1 d . . . . .
 C18 C 0.54558(18) -0.0923(3) 0.16157(7) 0.0395(4) Uani 1 1 d . . . . .
 H18A H 0.500282 -0.205594 0.144814 0.047 Uiso 1 1 calc R U . . .
 H18B H 0.591427 -0.141946 0.191838 0.047 Uiso 1 1 calc R U . . .
 C19 C 0.65286(19) 0.0025(3) 0.12746(8) 0.0424(4) Uani 1 1 d . . . . .
 H19A H 0.713226 -0.102993 0.114504 0.051 Uiso 1 1 calc R U . . .
 H19B H 0.711145 0.094956 0.146854 0.051 Uiso 1 1 calc R U . . .
 C20 C 0.58629(19) 0.1171(3) 0.08361(7) 0.0403(4) Uani 1 1 d . . . . .
 H20A H 0.660134 0.184590 0.065309 0.048 Uiso 1 1 calc R U . . .
 H20B H 0.542284 0.020057 0.061094 0.048 Uiso 1 1 calc R U . . .

loop_
  _atom_site_aniso_label
  _atom_site_aniso_U_11
  _atom_site_aniso_U_22
  _atom_site_aniso_U_33
  _atom_site_aniso_U_23
  _atom_site_aniso_U_13
  _atom_site_aniso_U_12
 Ni1 0.03589(17) 0.03339(18) 0.02392(16) 0.00060(13) 0.00782(12) 0.00061(13)
 O1 0.0582(8) 0.0436(7) 0.0280(7) 0.0067(5) 0.0171(6) 0.0132(6)
 O2 0.0627(9) 0.0501(8) 0.0509(9) 0.0054(7) 0.0203(7) 0.0201(7)
 N1 0.0352(7) 0.0346(7) 0.0271(7) -0.0005(6) 0.0069(6) 0.0011(6)
 N2 0.0417(8) 0.0355(8) 0.0293(8) 0.0019(6) 0.0110(6) 0.0056(7)
 N3 0.0443(9) 0.0422(9) 0.0291(8) 0.0083(7) 0.0108(7) 0.0100(7)
 C1 0.0352(8) 0.0357(9) 0.0243(8) -0.0013(7) 0.0043(7) -0.0023(7)
 C2 0.0364(9) 0.0348(9) 0.0285(9) -0.0009(7) 0.0035(7) -0.0014(7)
 C3 0.0555(11) 0.0492(12) 0.0278(9) 0.0044(8) 0.0136(8) 0.0106(9)
 C4 0.0599(12) 0.0451(11) 0.0360(11) 0.0087(9) 0.0100(9) 0.0129(10)
 C5 0.0374(9) 0.0389(10) 0.0395(10) -0.0033(8) 0.0076(8) 0.0039(8)
 C6 0.0461(10) 0.0479(11) 0.0336(10) 0.0012(8) 0.0166(8) 0.0037(9)
 C7 0.0455(10) 0.0416(10) 0.0317(10) 0.0058(8) 0.0094(8) 0.0036(8)
 C8 0.0616(13) 0.0432(12) 0.0669(15) 0.0042(10) 0.0086(11) 0.0142(10)
 C9 0.0325(8) 0.0363(9) 0.0257(8) -0.0005(7) 0.0040(7) -0.0031(7)
 C10 0.0332(8) 0.0375(9) 0.0275(9) 0.0016(7) 0.0037(7) 0.0001(7)
 C11 0.0372(9) 0.0456(11) 0.0266(9) 0.0031(8) 0.0040(7) -0.0008(8)
 C12 0.0431(10) 0.0523(12) 0.0384(11) 0.0030(9) 0.0104(8) 0.0062(9)
 C13 0.0458(10) 0.0654(14) 0.0384(11) 0.0025(10) 0.0175(9) -0.0015(10)
 C14 0.0613(12) 0.0593(13) 0.0389(11) 0.0146(10) 0.0181(10) -0.0045(11)
 C15 0.0515(11) 0.0478(11) 0.0392(11) 0.0126(9) 0.0086(9) 0.0021(9)
 C16 0.0361(9) 0.0424(10) 0.0265(9) 0.0041(7) 0.0020(7) -0.0017(8)
 C17 0.0334(8) 0.0401(9) 0.0269(9) 0.0021(7) 0.0018(7) -0.0021(8)
 C18 0.0428(10) 0.0425(10) 0.0333(10) 0.0064(8) 0.0030(8) 0.0066(9)
 C19 0.0380(9) 0.0466(11) 0.0428(11) 0.0066(9) 0.0088(8) 0.0099(8)
 C20 0.0422(10) 0.0455(11) 0.0334(10) 0.0041(8) 0.0110(8) 0.0056(8)

_geom_special_details
;
 All esds (except the esd in the dihedral angle between two l.s. planes)
 are estimated using the full covariance matrix.  The cell esds are taken
 into account individually in the estimation of esds in distances, angles
 and torsion angles; correlations between esds in cell parameters are only
 used when they are defined by crystal symmetry.  An approximate (isotropic)
 treatment of cell esds is used for estimating esds involving l.s. planes.
;
loop_
  _geom_bond_atom_site_label_1
  _geom_bond_atom_site_label_2
  _geom_bond_distance
  _geom_bond_site_symmetry_2
  _geom_bond_publ_flag
 Ni1 O1 1.8264(12) 3_665 ?
 Ni1 O1 1.8264(12) . ?
 Ni1 N1 1.9446(14) 3_665 ?
 Ni1 N1 1.9446(14) . ?
 O1 C1 1.2989(19) . ?
 O2 C5 1.366(2) . ?
 O2 C8 1.423(3) . ?
 N1 N2 1.418(2) . ?
 N1 C9 1.316(2) . ?
 N2 C1 1.292(2) . ?
 N3 H3 0.81(2) . ?
 N3 C10 1.380(2) . ?
 N3 C11 1.366(2) . ?
 C1 C2 1.479(2) . ?
 C2 C3 1.380(2) . ?
 C2 C7 1.396(2) . ?
 C3 H3A 0.9300 . ?
 C3 C4 1.384(3) . ?
 C4 H4 0.9300 . ?
 C4 C5 1.378(3) . ?
 C5 C6 1.383(3) . ?
 C6 H6 0.9300 . ?
 C6 C7 1.373(3) . ?
 C7 H7 0.9300 . ?
 C8 H8A 0.9600 . ?
 C8 H8B 0.9600 . ?
 C8 H8C 0.9600 . ?
 C9 C10 1.446(2) . ?
 C9 C20 1.513(2) . ?
 C10 C17 1.385(2) . ?
 C11 C12 1.397(2) . ?
 C11 C16 1.411(3) . ?
 C12 H12 0.9300 . ?
 C12 C13 1.368(3) . ?
 C13 H13 0.9300 . ?
 C13 C14 1.393(3) . ?
 C14 H14 0.9300 . ?
 C14 C15 1.381(3) . ?
 C15 H15 0.9300 . ?
 C15 C16 1.402(3) . ?
 C16 C17 1.424(2) . ?
 C17 C18 1.490(3) . ?
 C18 H18A 0.9700 . ?
 C18 H18B 0.9700 . ?
 C18 C19 1.513(2) . ?
 C19 H19A 0.9700 . ?
 C19 H19B 0.9700 . ?
 C19 C20 1.524(3) . ?
 C20 H20A 0.9700 . ?
 C20 H20B 0.9700 . ?

loop_
  _geom_angle_atom_site_label_1
  _geom_angle_atom_site_label_2
  _geom_angle_atom_site_label_3
  _geom_angle
  _geom_angle_site_symmetry_1
  _geom_angle_site_symmetry_3
  _geom_angle_publ_flag
 O1 Ni1 O1 180.0 3_665 . ?
 O1 Ni1 N1 83.00(6) . . ?
 O1 Ni1 N1 97.00(6) . 3_665 ?
 O1 Ni1 N1 97.00(6) 3_665 . ?
 O1 Ni1 N1 83.00(6) 3_665 3_665 ?
 N1 Ni1 N1 180.0 . 3_665 ?
 C1 O1 Ni1 112.85(11) . . ?
 C5 O2 C8 117.96(16) . . ?
 N2 N1 Ni1 110.56(10) . . ?
 C9 N1 Ni1 135.59(12) . . ?
 C9 N1 N2 113.78(13) . . ?
 C1 N2 N1 110.13(14) . . ?
 C10 N3 H3 122.2(15) . . ?
 C11 N3 H3 127.8(15) . . ?
 C11 N3 C10 109.52(16) . . ?
 O1 C1 C2 117.30(15) . . ?
 N2 C1 O1 123.07(16) . . ?
 N2 C1 C2 119.62(15) . . ?
 C3 C2 C1 120.28(16) . . ?
 C3 C2 C7 117.69(16) . . ?
 C7 C2 C1 122.02(16) . . ?
 C2 C3 H3A 119.2 . . ?
 C2 C3 C4 121.52(17) . . ?
 C4 C3 H3A 119.2 . . ?
 C3 C4 H4 120.1 . . ?
 C5 C4 C3 119.73(18) . . ?
 C5 C4 H4 120.1 . . ?
 O2 C5 C4 124.77(17) . . ?
 O2 C5 C6 115.42(16) . . ?
 C4 C5 C6 119.78(17) . . ?
 C5 C6 H6 120.0 . . ?
 C7 C6 C5 119.96(17) . . ?
 C7 C6 H6 120.0 . . ?
 C2 C7 H7 119.3 . . ?
 C6 C7 C2 121.32(17) . . ?
 C6 C7 H7 119.3 . . ?
 O2 C8 H8A 109.5 . . ?
 O2 C8 H8B 109.5 . . ?
 O2 C8 H8C 109.5 . . ?
 H8A C8 H8B 109.5 . . ?
 H8A C8 H8C 109.5 . . ?
 H8B C8 H8C 109.5 . . ?
 N1 C9 C10 125.64(15) . . ?
 N1 C9 C20 120.07(15) . . ?
 C10 C9 C20 114.22(15) . . ?
 N3 C10 C9 127.77(16) . . ?
 N3 C10 C17 108.68(15) . . ?
 C17 C10 C9 123.40(16) . . ?
 N3 C11 C12 130.59(18) . . ?
 N3 C11 C16 107.69(15) . . ?
 C12 C11 C16 121.72(17) . . ?
 C11 C12 H12 121.3 . . ?
 C13 C12 C11 117.35(19) . . ?
 C13 C12 H12 121.3 . . ?
 C12 C13 H13 119.0 . . ?
 C12 C13 C14 122.01(18) . . ?
 C14 C13 H13 119.0 . . ?
 C13 C14 H14 119.4 . . ?
 C15 C14 C13 121.25(19) . . ?
 C15 C14 H14 119.4 . . ?
 C14 C15 H15 120.9 . . ?
 C14 C15 C16 118.23(19) . . ?
 C16 C15 H15 120.9 . . ?
 C11 C16 C17 107.14(15) . . ?
 C15 C16 C11 119.44(17) . . ?
 C15 C16 C17 133.39(18) . . ?
 C10 C17 C16 106.94(15) . . ?
 C10 C17 C18 123.83(15) . . ?
 C16 C17 C18 129.22(16) . . ?
 C17 C18 H18A 110.0 . . ?
 C17 C18 H18B 110.0 . . ?
 C17 C18 C19 108.63(15) . . ?
 H18A C18 H18B 108.3 . . ?
 C19 C18 H18A 110.0 . . ?
 C19 C18 H18B 110.0 . . ?
 C18 C19 H19A 109.0 . . ?
 C18 C19 H19B 109.0 . . ?
 C18 C19 C20 112.99(15) . . ?
 H19A C19 H19B 107.8 . . ?
 C20 C19 H19A 109.0 . . ?
 C20 C19 H19B 109.0 . . ?
 C9 C20 C19 114.80(15) . . ?
 C9 C20 H20A 108.6 . . ?
 C9 C20 H20B 108.6 . . ?
 C19 C20 H20A 108.6 . . ?
 C19 C20 H20B 108.6 . . ?
 H20A C20 H20B 107.5 . . ?

loop_
  _geom_torsion_atom_site_label_1
  _geom_torsion_atom_site_label_2
  _geom_torsion_atom_site_label_3
  _geom_torsion_atom_site_label_4
  _geom_torsion
  _geom_torsion_site_symmetry_1
  _geom_torsion_site_symmetry_2
  _geom_torsion_site_symmetry_3
  _geom_torsion_site_symmetry_4
  _geom_torsion_publ_flag
 Ni1 O1 C1 N2 3.6(2) . . . . ?
 Ni1 O1 C1 C2 -177.60(11) . . . . ?
 Ni1 N1 N2 C1 -5.16(17) . . . . ?
 Ni1 N1 C9 C10 -173.47(13) . . . . ?
 Ni1 N1 C9 C20 3.3(3) . . . . ?
 O1 C1 C2 C3 2.7(3) . . . . ?
 O1 C1 C2 C7 -176.24(16) . . . . ?
 O2 C5 C6 C7 -178.98(17) . . . . ?
 N1 Ni1 O1 C1 -4.99(12) . . . . ?
 N1 Ni1 O1 C1 175.01(12) 3_665 . . . ?
 N1 N2 C1 O1 1.3(2) . . . . ?
 N1 N2 C1 C2 -177.51(14) . . . . ?
 N1 C9 C10 N3 -2.1(3) . . . . ?
 N1 C9 C10 C17 172.93(16) . . . . ?
 N1 C9 C20 C19 158.59(16) . . . . ?
 N2 N1 C9 C10 3.1(2) . . . . ?
 N2 N1 C9 C20 179.82(14) . . . . ?
 N2 C1 C2 C3 -178.36(17) . . . . ?
 N2 C1 C2 C7 2.6(3) . . . . ?
 N3 C10 C17 C16 1.3(2) . . . . ?
 N3 C10 C17 C18 -179.51(16) . . . . ?
 N3 C11 C12 C13 178.1(2) . . . . ?
 N3 C11 C16 C15 -178.76(18) . . . . ?
 N3 C11 C16 C17 -0.5(2) . . . . ?
 C1 C2 C3 C4 -179.20(17) . . . . ?
 C1 C2 C7 C6 179.37(17) . . . . ?
 C2 C3 C4 C5 -0.4(3) . . . . ?
 C3 C2 C7 C6 0.4(3) . . . . ?
 C3 C4 C5 O2 179.00(18) . . . . ?
 C3 C4 C5 C6 0.8(3) . . . . ?
 C4 C5 C6 C7 -0.7(3) . . . . ?
 C5 C6 C7 C2 0.0(3) . . . . ?
 C7 C2 C3 C4 -0.2(3) . . . . ?
 C8 O2 C5 C4 5.5(3) . . . . ?
 C8 O2 C5 C6 -176.24(18) . . . . ?
 C9 N1 N2 C1 177.42(15) . . . . ?
 C9 C10 C17 C16 -174.53(16) . . . . ?
 C9 C10 C17 C18 4.7(3) . . . . ?
 C10 N3 C11 C12 -177.47(19) . . . . ?
 C10 N3 C11 C16 1.3(2) . . . . ?
 C10 C9 C20 C19 -24.3(2) . . . . ?
 C10 C17 C18 C19 22.5(2) . . . . ?
 C11 N3 C10 C9 173.93(17) . . . . ?
 C11 N3 C10 C17 -1.7(2) . . . . ?
 C11 C12 C13 C14 0.5(3) . . . . ?
 C11 C16 C17 C10 -0.5(2) . . . . ?
 C11 C16 C17 C18 -179.61(17) . . . . ?
 C12 C11 C16 C15 0.2(3) . . . . ?
 C12 C11 C16 C17 178.42(17) . . . . ?
 C12 C13 C14 C15 0.1(3) . . . . ?
 C13 C14 C15 C16 -0.6(3) . . . . ?
 C14 C15 C16 C11 0.4(3) . . . . ?
 C14 C15 C16 C17 -177.3(2) . . . . ?
 C15 C16 C17 C10 177.4(2) . . . . ?
 C15 C16 C17 C18 -1.7(3) . . . . ?
 C16 C11 C12 C13 -0.6(3) . . . . ?
 C16 C17 C18 C19 -158.47(18) . . . . ?
 C17 C18 C19 C20 -49.3(2) . . . . ?
 C18 C19 C20 C9 52.8(2) . . . . ?
 C20 C9 C10 N3 -178.98(17) . . . . ?
 C20 C9 C10 C17 -4.0(2) . . . . ?

_shelx_res_file
;
TITL NiCOCH3 in P21/c #14
    nicoch3.res
    created by SHELXL-2018/3 at 17:03:00 on 09-Jan-2020
REM reset to P21/c #14
CELL 0.71073 9.519296 6.606287 26.688044 90 90.7996 90
ZERR 2 0.000458 0.000341 0.001159 0 0.0041 0
LATT 1
SYMM -X,0.5+Y,0.5-Z
SFAC C H N Ni O
UNIT 80 72 12 2 8

L.S. 4 0 0
PLAN  1
CONF
BOND
fmap 2 53
MORE -1
ACTA
BOND $H
REM <olex2.extras>
REM <HklSrc "%.\\NiCOCH3.hkl">
REM </olex2.extras>

WGHT    0.038700    0.462100
FVAR       4.09485
NI1   4    0.500000    0.500000    0.000000    10.50000    0.03589    0.03339 =
         0.02392    0.00060    0.00782    0.00061
O1    5    0.385420    0.715830    0.012034    11.00000    0.05823    0.04356 =
         0.02800    0.00670    0.01711    0.01320
O2    5   -0.055634    1.324214    0.104780    11.00000    0.06266    0.05011 =
         0.05089    0.00538    0.02034    0.02007
N1    3    0.445951    0.422013    0.067293    11.00000    0.03522    0.03462 =
         0.02706   -0.00055    0.00687    0.00113
N2    3    0.342471    0.555818    0.085831    11.00000    0.04168    0.03548 =
         0.02931    0.00193    0.01096    0.00562
N3    3    0.309092    0.347027    0.168623    11.00000    0.04434    0.04216 =
         0.02907    0.00825    0.01082    0.01003
H3    2    0.275251    0.446912    0.155768    11.00000    0.04115
C1    1    0.321055    0.701929    0.054492    11.00000    0.03521    0.03571 =
         0.02430   -0.00126    0.00435   -0.00233
C2    1    0.221096    0.864977    0.067019    11.00000    0.03644    0.03480 =
         0.02853   -0.00086    0.00349   -0.00136
C3    1    0.194462    1.019334    0.033383    11.00000    0.05548    0.04921 =
         0.02778    0.00435    0.01362    0.01055
AFIX  43
H3A   2    0.239177    1.018635    0.002623    11.00000   -1.20000
AFIX   0
C4    1    0.102725    1.175214    0.044365    11.00000    0.05985    0.04512 =
         0.03600    0.00874    0.01004    0.01289
AFIX  43
H4    2    0.086743    1.278283    0.021244    11.00000   -1.20000
AFIX   0
C5    1    0.035191    1.177046    0.089688    11.00000    0.03738    0.03894 =
         0.03950   -0.00332    0.00765    0.00389
C6    1    0.060917    1.024671    0.124123    11.00000    0.04613    0.04787 =
         0.03358    0.00117    0.01657    0.00366
AFIX  43
H6    2    0.016252    1.026150    0.154891    11.00000   -1.20000
AFIX   0
C7    1    0.152447    0.871166    0.112864    11.00000    0.04551    0.04161 =
         0.03168    0.00575    0.00938    0.00358
AFIX  43
H7    2    0.169035    0.769278    0.136254    11.00000   -1.20000
AFIX   0
C8    1   -0.092847    1.478412    0.069798    11.00000    0.06165    0.04320 =
         0.06693    0.00424    0.00865    0.01424
AFIX 137
H8A   2   -0.132170    1.417683    0.040086    11.00000   -1.50000
H8B   2   -0.010617    1.554466    0.061297    11.00000   -1.50000
H8C   2   -0.160853    1.567098    0.084416    11.00000   -1.50000
AFIX   0
C9    1    0.477801    0.273027    0.098138    11.00000    0.03252    0.03632 =
         0.02569   -0.00047    0.00397   -0.00313
C10   1    0.412363    0.234731    0.145788    11.00000    0.03316    0.03752 =
         0.02753    0.00164    0.00373    0.00014
C11   1    0.265807    0.249171    0.210794    11.00000    0.03718    0.04562 =
         0.02665    0.00308    0.00404   -0.00084
C12   1    0.161339    0.299091    0.244907    11.00000    0.04314    0.05229 =
         0.03841    0.00301    0.01037    0.00617
AFIX  43
H12   2    0.109337    0.417637    0.241610    11.00000   -1.20000
AFIX   0
C13   1    0.138590    0.166674    0.283345    11.00000    0.04575    0.06540 =
         0.03842    0.00254    0.01755   -0.00148
AFIX  43
H13   2    0.069130    0.195984    0.306408    11.00000   -1.20000
AFIX   0
C14   1    0.216295   -0.010785    0.289006    11.00000    0.06133    0.05928 =
         0.03889    0.01464    0.01814   -0.00449
AFIX  43
H14   2    0.197474   -0.097001    0.315629    11.00000   -1.20000
AFIX   0
C15   1    0.320722   -0.061074    0.255837    11.00000    0.05146    0.04777 =
         0.03923    0.01262    0.00864    0.00215
AFIX  43
H15   2    0.372805   -0.179153    0.259960    11.00000   -1.20000
AFIX   0
C16   1    0.346143    0.070622    0.215776    11.00000    0.03608    0.04239 =
         0.02650    0.00406    0.00203   -0.00172
C17   1    0.439085    0.063944    0.174468    11.00000    0.03340    0.04010 =
         0.02685    0.00215    0.00182   -0.00209
C18   1    0.545583   -0.092276    0.161568    11.00000    0.04284    0.04254 =
         0.03333    0.00637    0.00299    0.00658
AFIX  23
H18A  2    0.500282   -0.205594    0.144814    11.00000   -1.20000
H18B  2    0.591427   -0.141946    0.191838    11.00000   -1.20000
AFIX   0
C19   1    0.652860    0.002492    0.127458    11.00000    0.03802    0.04660 =
         0.04284    0.00659    0.00877    0.00991
AFIX  23
H19A  2    0.713226   -0.102993    0.114504    11.00000   -1.20000
H19B  2    0.711145    0.094956    0.146854    11.00000   -1.20000
AFIX   0
C20   1    0.586290    0.117136    0.083612    11.00000    0.04216    0.04548 =
         0.03341    0.00411    0.01095    0.00557
AFIX  23
H20A  2    0.660134    0.184590    0.065309    11.00000   -1.20000
H20B  2    0.542284    0.020057    0.061094    11.00000   -1.20000
AFIX   0
HKLF 4


REM  NiCOCH3 in P21/c #14
REM wR2 = 0.0917, GooF = S = 1.029, Restrained GooF = 1.029 for all data
REM R1 = 0.0371 for 3166 Fo > 4sig(Fo) and 0.0536 for all 4067 data
REM 237 parameters refined using 0 restraints

END

WGHT      0.0387      0.4632

REM Highest difference peak  0.353,  deepest hole -0.327,  1-sigma level  0.047
Q1    1   0.4853  0.5020  0.0419  11.00000  0.05    0.35
;
_shelx_res_checksum                54682
_shelx_hkl_file
;
   0   0  -5 28.9524 23.9039   3
   0   0  -6 53287.0 645.990   3
   0   0  -7 129.234 59.6322   3
   0   0  -8 10192.2 327.879   3
   0   0  -9-20.6720 49.0927   3
   0   0 -10 36317.0 691.079   3
   0   0 -11 119.240 89.2437   3
   0   0 -12 74081.1 1075.00   3
   0   0 -13 562.998 147.572   3
   0   0 -14 42868.1 888.353   3
   0   0  15 266.775 106.659   3
   0   0 -15 204.489 97.1738   3
   0   0  16 5249.71 336.132   3
   0   0 -16 5405.23 345.586   3
   0   0  17 291.419 107.575   3
   0   0 -17 204.839 117.831   3
   0   0  18 39763.6 966.111   3
   0   0 -18 38488.4 971.207   3
   0   0  19 356.378 150.570   3
   0   0 -19 454.486 151.233   3
   0   0 -20 8720.84 498.385   3
   0   0  20 9154.85 491.337   3
   0   0 -20 9963.67 550.990   1
   0   0  21 235.035 116.706   3
   0   0 -21 398.338 187.593   1
   0   0 -21 32.4884 87.2792   3
   0   0 -22 986.604 214.145   1
   0   0 -22 711.516 155.983   3
   0   0 -23 1003.41 230.973   1
   0   0 -23 631.912 182.458   3
   0   0 -24 32678.8 1071.22   3
   0   0 -24 33701.0 1094.94   1
   0   0 -25 623.842 194.289   3
   0   0 -25 550.730 201.751   1
   0   0 -26 667.336 194.962   1
   0   0 -26 519.960 169.862   3
   0   0 -27 47.6414 100.919   3
   0   0 -27 264.203 153.356   1
   0   0 -28 12877.2 755.159   3
   0   0 -28 12877.6 744.864   1
   0   0 -29 140.058 95.9330   3
   0   0 -29 109.506 129.103   1
   0   0 -30 738.165 212.603   1
   0   0 -30 759.719 216.634   3
   0   0 -31-52.0050 123.426   3
   0   0 -31 207.886 148.012   1
   0   0 -32 4469.07 503.276   3
   0   0 -32 5012.93 501.251   1
   0   0 -33 55.0130 127.328   3
   0   0 -33 316.687 204.257   1
   0   0 -34 2674.96 396.978   1
   0   0 -34 2324.13 390.580   3
   0  -1   2 124602. 886.616   2
   0  -1  -2 125058. 874.874   1
   0  -1  -3 136001. 757.882   3
   0  -1  -3 136045. 927.979   1
   0  -1  -4 671.421 58.1553   3
   0  -1  -4 684.127 69.8447   1
   0  -1  -5 54307.6 555.707   3
   0   1  -5 51603.3 666.899   3
   0  -1  -5 53629.2 624.206   1
   0   1  -6 2553.18 160.788   3
   0  -1  -6 2756.90 138.298   3
   0  -1  -6 2653.35 146.087   1
   0  -1  -7 19166.1 395.145   3
   0   1   7 18830.0 386.214   3
   0   1  -7 19076.6 461.166   3
   0  -1  -7 18601.7 405.715   1
   0   1   8 21822.8 454.280   3
   0   1  -8 21830.7 523.490   3
   0  -1  -8 21113.6 447.439   3
   0  -1  -8 22308.9 471.116   1
   0  -1  -9 30376.9 569.209   3
   0   1   9 30551.3 573.587   3
   0   1  -9 29690.7 643.557   3
   0  -1  -9 30328.7 579.839   1
   0   1 -10 3713.37 249.567   3
   0   1  10 3492.58 206.296   3
   0  -1 -10 3386.21 214.536   3
   0  -1 -10 3433.25 213.558   1
   0   1  11 68513.1 956.054   3
   0  -1 -11 66794.0 968.117   3
   0  -1 -11 68088.8 970.143   1
   0   1  12 412.009 111.636   3
   0  -1 -12 197.201 77.3449   3
   0  -1 -12 426.969 122.817   1
   0   1  13 95139.7 1244.10   3
   0   1 -13 90862.5 1336.35   3
   0  -1 -13 92714.7 1253.84   3
   0  -1 -13 91099.8 1228.60   1
   0   1 -14 11004.6 490.800   3
   0  -1 -14 9670.51 429.933   3
   0   1  14 10343.1 436.175   3
   0  -1 -14 9892.10 438.529   1
   0  -1 -15 26700.7 723.685   3
   0   1  15 25506.2 701.612   3
   0   1 -15 25898.5 760.671   3
   0  -1 -15 24961.4 699.263   1
   0   1  16 5738.82 348.916   3
   0   1 -16 5727.83 375.941   3
   0  -1 -16 5716.20 355.409   3
   0  -1 -16 5849.94 358.427   1
   0  -1 -17 13593.7 551.314   3
   0   1 -17 12345.0 569.104   3
   0   1  17 13277.5 546.712   3
   0  -1 -17 12737.0 540.707   1
   0  -1 -18 14604.4 600.893   3
   0   1 -18 15405.4 653.402   3
   0  -1  18 16718.2 653.142   3
   0   1  18 15971.4 619.576   3
   0  -1 -18 15116.9 608.608   1
   0   1  19 17178.8 658.185   3
   0  -1  19 18287.7 702.678   3
   0  -1 -19 17422.8 665.969   3
   0   1 -19 17921.3 718.091   3
   0  -1 -19 16904.3 669.969   1
   0   1  20 9925.38 514.366   3
   0  -1  20 9867.06 530.957   3
   0   1 -20 9774.37 555.391   3
   0  -1 -20 10354.0 532.474   3
   0  -1 -20 9678.99 527.488   1
   0  -1 -21 18059.6 723.072   3
   0   1  21 18605.5 722.635   3
   0   1 -21 18727.4 780.878   3
   0  -1 -21 18716.4 737.933   1
   0   1 -22 1079.67 214.937   3
   0  -1 -22 1415.05 236.063   1
   0  -1 -22 1187.65 202.057   3
   0  -1 -23 664.677 186.825   1
   0   1 -23 416.856 148.415   3
   0  -1 -23 509.449 148.703   3
   0   1 -24 21.1415 77.2011   3
   0  -1 -24 149.703 105.270   3
   0  -1 -24 226.263 145.578   1
   0   1 -25 2064.01 304.049   3
   0  -1 -25 2416.59 309.716   1
   0  -1 -25 2078.36 279.510   3
   0  -1 -26 433.112 177.773   1
   0   1 -26 96.6575 125.446   3
   0  -1 -26 194.391 104.433   3
   0  -1 -27 2060.05 302.729   3
   0   1 -27 1496.05 275.385   3
   0  -1 -27 2254.54 311.236   1
   0  -1 -28 3092.62 370.191   3
   0   1 -28 3168.37 397.638   3
   0  -1 -28 3188.38 381.390   1
   0   1 -28 3908.01 443.691   1
   0  -1 -29 6684.90 546.536   3
   0  -1 -29 7503.94 575.624   1
   0   1 -29 6890.57 579.604   3
   0   1 -29 7325.91 594.405   1
   0   1 -30 1821.60 314.742   3
   0  -1 -30 1308.04 261.121   3
   0  -1 -30 1454.39 280.296   1
   0  -1 -31 578.322 189.711   3
   0   1 -31 345.769 162.565   3
   0   1 -31 1176.22 290.936   1
   0  -1 -31 868.348 245.138   1
   0   1 -32 12.3053 128.191   3
   0   1 -32 195.052 156.387   1
   0  -1 -32 125.427 134.277   1
   0  -1 -32 318.352 160.220   3
   0  -1 -33 1109.53 262.339   3
   0   1 -33 1773.78 327.308   1
   0  -1 -33 1474.23 300.701   1
   0  -1 -34 348.405 170.318   1
   0  -1 -34 794.790 250.310   3
   0  -2   0 42356.8 649.974   3
   0  -2   0 41648.3 732.306   2
   0   2   1 11405.8 329.481   3
   0  -2   1 12533.1 365.311   3
   0  -2  -1 12866.9 347.738   3
   0  -2  -1 12337.7 399.416   2
   0  -2   1 12180.2 396.278   2
   0  -2  -2 19692.5 418.167   3
   0   2   2 18608.5 414.693   3
   0  -2   2 18473.7 490.794   2
   0  -2  -2 18880.2 502.274   2
   0  -2  -3 73.1298 40.3340   3
   0  -2   3 30.5226 50.5507   2
   0  -2  -4 10560.9 296.752   3
   0   2   4 9679.90 313.064   3
   0  -2   4 9699.97 352.303   2
   0   2   5 11094.1 338.533   3
   0  -2  -5 11268.6 304.148   3
   0  -2  -5 10618.6 372.407   1
   0  -2   5 11330.4 381.025   2
   0   2   5 11164.4 351.735   1
   0  -2  -6 16565.6 373.510   3
   0   2   6 16891.7 413.390   3
   0  -2  -6 15597.6 459.956   1
   0   2   6 16642.4 435.625   1
   0   2   7 13112.6 373.189   3
   0  -2  -7 12171.1 331.101   3
   0   2   7 12858.1 384.430   1
   0  -2  -7 12486.9 418.518   1
   0  -2  -8 4324.78 209.337   3
   0   2   8 4352.77 222.277   3
   0  -2  -8 4345.91 253.206   1
   0   2   8 4149.12 223.030   1
   0  -2  -9 4702.07 229.739   3
   0   2   9 5250.61 251.938   3
   0  -2  -9 4943.42 275.736   1
   0   2   9 5080.52 254.313   1
   0  -2 -10 6218.74 274.195   3
   0   2  10 6649.22 293.544   3
   0   2  10 6764.51 301.857   1
   0  -2 -10 6217.19 312.804   1
   0  -2 -11 17888.9 488.239   3
   0   2  11 17932.0 499.415   3
   0  -2 -11 17685.0 548.893   1
   0   2  11 18872.1 518.907   1
   0  -2 -12 9768.19 375.516   3
   0   2  12 9754.07 380.761   3
   0   2  12 10026.3 400.390   1
   0  -2 -12 9634.69 419.422   1
   0   2  13 6875.11 334.473   3
   0  -2 -13 7201.22 339.359   3
   0   2  13 7398.49 363.963   1
   0  -2 -13 6713.22 359.659   1
   0  -2 -14 23554.6 642.137   3
   0   2  14 24274.7 648.077   3
   0   2  14 24829.9 686.407   1
   0  -2 -14 23032.1 687.685   1
   0  -2 -15 24132.5 690.410   3
   0   2  15 24528.6 680.709   3
   0  -2 -15 24392.2 728.845   1
   0   2  16 32424.5 810.765   3
   0  -2 -16 32511.0 832.611   3
   0  -2 -16 32699.5 869.470   1
   0  -2  17 150.177 65.8685   3
   0   2  17 236.690 90.1574   3
   0  -2 -17 251.035 97.3663   3
   0  -2 -17 174.880 83.6166   1
   0  -2  18 4519.32 353.301   3
   0  -2 -18 4052.10 318.399   3
   0   2  18 3852.81 300.916   3
   0  -2 -18 4024.52 327.440   1
   0   2 -18 4209.15 363.919   3
   0  -2 -19 5611.06 386.478   3
   0   2  19 5614.57 378.320   3
   0  -2 -19 5922.53 406.299   1
   0   2 -19 5121.46 418.368   3
   0  -2 -20 5034.43 368.956   3
   0   2  20 4812.52 365.005   3
   0   2 -20 4749.43 415.806   3
   0  -2 -20 4894.98 390.692   1
   0   2  21 15719.1 667.982   3
   0  -2 -21 17011.2 707.296   3
   0  -2 -21 16639.4 720.470   1
   0  -2 -22 2567.71 291.384   3
   0   2  22 2490.33 282.441   3
   0  -2 -22 2534.57 308.830   1
   0  -2 -23 4112.27 373.506   3
   0  -2 -23 3440.16 358.627   1
   0  -2 -24 21084.9 849.490   3
   0  -2 -24 20324.7 867.323   1
   0  -2 -25 8979.33 568.263   3
   0  -2 -25 8078.16 568.674   1
   0  -2 -26 10593.8 641.308   3
   0  -2 -26 11295.2 681.968   1
   0  -2 -27 3127.32 365.024   3
   0  -2 -27 3295.98 385.589   1
   0  -2 -28 3981.36 408.741   3
   0  -2 -28 4240.94 442.925   1
   0  -2 -29 1076.47 249.284   3
   0  -2 -29 1521.55 283.130   1
   0  -2 -30 6539.23 554.313   3
   0  -2 -30 6456.25 570.412   1
   0  -2 -31 2415.09 359.370   3
   0  -2 -31 2445.10 379.317   1
   0  -2 -32 6306.89 566.102   3
   0  -2 -32 5396.79 542.055   1
   0  -2 -33 1326.51 276.341   3
   0  -2 -33 1040.27 269.036   1
   0  -2 -34 2661.53 391.473   3
   0  -2 -34 2341.41 368.299   1
   0  -2 -35 10.7866 120.765   3
   0  -3   0 46.8182 47.0048   3
   0  -3   0-46.4394 53.3500   2
   0  -3   1 13913.6 473.714   3
   0  -3  -1 13994.9 457.045   3
   0  -3   1 14801.3 542.256   2
   0  -3  -1 14222.2 528.903   2
   0  -3   2 1014.00 135.947   3
   0  -3  -2 1216.91 132.228   3
   0  -3  -2 1039.52 154.288   2
   0  -3   2 1242.24 164.976   2
   0   3   3 49551.9 835.849   3
   0  -3  -3 48492.3 810.295   3
   0  -3   3 50056.9 995.457   2
   0   3   3 49730.0 929.564   1
   0  -3  -3 48880.6 984.664   2
   0   3   4 77.1955 42.9791   3
   0  -3  -4 85.5899 49.7046   3
   0   3   4 16.8222 49.9272   1
   0  -3   4 15.0627 52.2991   2
   0   3   5 165.562 50.5096   3
   0  -3  -5 206.621 53.6323   3
   0   3   5 161.264 50.5416   1
   0  -3   5 219.320 85.5475   2
   0   3   6 30606.4 676.766   3
   0  -3  -6 29270.5 595.906   3
   0   3   6 31203.2 718.039   1
   0  -3   6 31179.2 783.508   2
   0  -3  -7 3703.99 213.117   3
   0   3   7 3840.51 243.891   3
   0  -3   7 3724.89 278.035   2
   0   3   7 3915.50 254.381   1
   0  -3  -8 7957.31 313.277   3
   0   3   8 8200.76 357.937   3
   0  -3   8 8411.28 414.709   2
   0  -3  -8 7658.29 405.019   1
   0   3   8 8577.84 373.927   1
   0   3   9 1331.40 148.995   3
   0  -3  -9 1064.11 119.290   3
   0  -3   9 1001.74 156.048   2
   0  -3  -9 1058.34 153.085   1
   0   3   9 1141.39 139.821   1
   0   3  10-4.34209 49.2846   3
   0  -3 -10-34.2645 45.3618   3
   0   3  10-77.9664 67.7146   1
   0  -3 -10-23.3602 60.7470   1
   0  -3  10-37.0406 66.4378   2
   0   3  11 23740.7 643.974   3
   0  -3 -11 24037.1 594.039   3
   0   3  11 23508.2 633.932   1
   0  -3 -11 22219.7 711.881   1
   0   3  12 1028.12 143.871   3
   0  -3 -12 1080.79 140.742   3
   0   3  12 1160.89 151.377   1
   0  -3 -12 986.965 173.529   1
   0  -3  12 1170.37 167.227   3
   0  -3 -13 42133.6 842.577   3
   0   3  13 42382.0 914.766   3
   0  -3  13 42729.6 987.385   3
   0   3  13 41649.5 888.048   1
   0  -3 -13 40443.6 1016.13   1
   0  -3 -14 1128.31 156.886   3
   0   3  14 1041.10 151.851   3
   0   3  14 966.252 149.087   1
   0  -3 -14 1153.51 180.179   1
   0  -3  14 1113.79 172.513   3
   0  -3  15 30441.2 876.493   3
   0  -3 -15 28336.8 738.111   3
   0   3  15 28898.5 802.111   3
   0   3  15 28602.9 783.693   1
   0  -3 -15 28478.5 877.810   1
   0   3  16-55.9685 65.6233   3
   0  -3 -16 12.3097 50.6755   3
   0  -3 -16-32.2522 69.3282   1
   0   3  16 91.9712 90.1522   1
   0  -3  16 188.274 101.447   3
   0  -3 -17 79.8373 68.7179   3
   0   3  17 107.696 70.3051   3
   0  -3 -17 184.141 86.5393   1
   0   3  17 224.494 128.218   1
   0   3  18 14189.2 617.105   3
   0  -3 -18 16153.8 630.923   3
   0  -3 -18 14762.4 684.995   1
   0   3  19 3861.63 334.729   3
   0  -3 -19 4137.01 333.037   3
   0  -3 -19 3831.39 365.743   1
   0   3  20 442.742 129.045   3
   0  -3 -20 556.502 141.731   3
   0  -3 -20 689.628 177.087   1
   0   3  21 10596.0 576.611   3
   0  -3 -21 10356.0 549.530   3
   0  -3 -21 10725.2 629.507   1
   0  -3 -22 943.830 182.932   3
   0  -3 -22 1002.15 213.136   1
   0  -3 -23 2100.10 269.654   3
   0  -3 -23 1879.35 279.516   1
   0  -3 -24 848.732 178.864   3
   0  -3 -24 1024.87 211.760   1
   0  -3 -25 8673.02 568.224   3
   0  -3 -25 9087.16 637.580   1
   0  -3 -26 194.633 137.508   3
   0  -3 -26-152.999 126.531   1
   0  -3 -27 8092.42 563.088   3
   0  -3 -27 7510.57 613.789   1
   0  -3 -28-192.790 183.683   1
   0  -3 -28 164.624 134.724   3
   0  -3 -29 661.449 155.727   1
   0  -3 -29 1037.85 227.929   3
   0  -3 -30 346.021 173.897   3
   0  -3 -30-115.150 214.871   1
   0  -3 -31 80.6316 149.360   1
   0  -3 -31 201.621 148.199   3
   0  -3 -32-113.978 218.573   1
   0  -3 -32 299.965 176.410   3
   0  -3 -33 1551.02 291.518   3
   0  -3 -33 1306.95 290.517   1
   0  -3 -34-21.8328 117.464   3
   0  -4   0 41028.7 925.823   3
   0  -4   0 40401.8 1055.98   2
   0  -4   1 2061.79 218.875   3
   0  -4  -1 1909.13 195.163   3
   0  -4   1 2088.47 243.350   2
   0  -4  -1 2118.57 248.318   2
   0  -4   2 17070.4 622.725   3
   0  -4  -2 17664.4 585.022   3
   0  -4   2 18318.3 707.769   2
   0   4  -2 18092.6 663.094   2
   0  -4   3 18.9254 58.8007   3
   0  -4  -3-5.25477 49.6447   3
   0   4  -3-7.22996 65.8456   2
   0  -4  -3 117.283 104.779   2
   0  -4   3 23.9254 73.9716   2
   0   4   3-68.5902 99.5365   1
   0  -4  -4 30551.7 735.248   3
   0   4   4 28830.9 747.420   3
   0  -4   4 29261.1 837.882   3
   0   4   4 30480.2 844.216   1
   0  -4   4 30847.8 917.255   2
   0   4  -4 31185.3 869.748   2
   0  -4  -5 12989.8 469.353   3
   0   4   5 12468.5 488.223   3
   0  -4   5 12952.8 596.215   2
   0   4   5 13631.7 559.367   1
   0   4   6 23607.6 671.074   3
   0  -4  -6 24637.2 636.510   3
   0  -4   6 24565.6 821.076   2
   0   4   6 24788.6 747.591   1
   0  -4  -7 7717.16 352.690   3
   0   4   7 7414.66 380.055   3
   0  -4   7 7900.71 469.110   2
   0   4   7 7832.47 414.323   1
   0   4   8 40675.9 901.779   3
   0  -4  -8 41719.6 808.177   3
   0   4   8 41062.3 940.521   1
   0  -4   8 42571.0 973.080   3
   0  -4   8 39284.4 1049.58   2
   0   4   9 2113.11 211.880   3
   0  -4   9 2092.79 229.509   3
   0  -4  -9 2379.25 196.774   3
   0   4   9 2433.08 281.154   2
   0  -4   9 2314.53 265.455   2
   0   4   9 2040.52 214.022   1
   0   4  10 12300.7 512.496   3
   0  -4 -10 12324.4 449.868   3
   0  -4  10 13684.0 575.462   3
   0   4  10 12244.3 516.809   1
   0  -4  10 12639.6 598.627   2
   0   4  10 12808.6 639.272   2
   0  -4 -11 3838.81 255.320   3
   0   4  11 3718.21 288.804   3
   0  -4  11 3860.63 314.248   3
   0  -4  11 3399.83 317.969   2
   0   4  11 3516.62 277.541   1
   0   4  11 3787.24 360.461   2
   0  -4 -12 59.2695 54.0350   3
   0   4  12 59.7372 66.5036   3
   0  -4  12 44.2796 76.7957   2
   0  -4  12 172.288 88.0630   3
   0   4  12-52.4159 81.7723   2
   0   4  12 88.4064 73.5574   1
   0  -4 -12 35.5572 72.8136   1
   0   4  13 7988.06 439.442   3
   0  -4  13 8592.42 483.001   3
   0  -4 -13 8163.14 393.165   3
   0  -4 -13 8186.02 509.295   1
   0  -4  13 7809.48 490.719   2
   0   4  13 8664.78 443.752   1
   0   4  14 19507.1 694.515   3
   0  -4 -14 19383.0 629.488   3
   0  -4  14 19071.4 775.889   2
   0  -4 -14 18374.9 777.896   1
   0   4  14 19229.5 665.672   1
   0  -4 -15 156.904 79.5593   3
   0   4  15 119.410 73.3417   3
   0   4  15 318.088 112.532   1
   0  -4 -15 57.8757 87.0540   1
   0  -4  15 214.287 105.315   2
   0  -4 -16 6026.21 376.798   3
   0   4  16 6397.27 422.276   3
   0  -4 -16 6223.49 465.896   1
   0   4  16 6325.23 401.335   1
   0  -4  16 6526.98 476.600   2
   0  -4 -17 542.836 131.463   3
   0   4  17 832.834 159.778   3
   0  -4 -17 765.020 189.841   1
   0  -4 -18 242.588 91.9399   3
   0   4  18 371.978 119.076   3
   0  -4 -18 216.643 114.069   1
   0  -4 -19 238.044 101.993   3
   0   4  19 125.117 94.6727   3
   0  -4 -19 148.519 119.661   1
   0  -4 -20 9036.11 513.556   3
   0   4  20 8843.41 554.813   3
   0  -4 -20 10099.4 656.812   1
   0  -4 -21 3019.54 315.078   3
   0  -4 -21 3692.58 418.726   1
   0  -4 -22 6773.56 472.045   3
   0  -4 -22 6104.79 536.842   1
   0  -4 -23 819.230 181.793   3
   0  -4 -23 542.865 194.404   1
   0  -4 -24 3786.70 375.519   3
   0  -4 -24 3559.10 430.161   1
   0  -4 -25-97.8597 112.225   3
   0  -4 -25 41.3121 129.408   1
   0  -4 -26 212.184 124.547   3
   0  -4 -26 264.306 144.644   1
   0  -4 -27 1116.41 242.355   3
   0  -4 -27 894.956 233.507   1
   0  -4 -28 1524.64 262.656   3
   0  -4 -28 1352.48 294.189   1
   0  -4 -29 521.127 159.933   3
   0  -4 -29-128.095 159.105   1
   0  -4 -30 1197.15 296.406   1
   0  -4 -30 1344.84 263.269   3
   0  -4 -31-70.2104 116.303   3
   0  -4 -31-236.194 191.475   1
   0  -4 -32 1747.27 305.700   3
   0  -4 -32 1804.63 380.402   1
   0  -5   0 18.9557 63.9599   3
   0   5   0 18.0952 89.7259   2
   0  -5   0 26.7614 100.706   2
   0  -5  -1 20318.5 728.859   3
   0  -5   1 20248.7 750.219   3
   0   5   1 21080.2 831.398   2
   0  -5   1 21039.6 860.409   2
   0  -5  -1 21770.9 886.515   2
   0   5  -1 21737.8 830.036   2
   0  -5   2 2276.68 257.944   3
   0  -5  -2 2591.78 257.391   3
   0  -5  -2 2516.32 310.019   2
   0   5   2 2700.64 294.049   1
   0   5   2 2105.60 271.189   2
   0  -5   2 2340.70 295.264   2
   0   5  -2 2450.98 293.955   2
   0  -5   3 4608.92 370.172   3
   0  -5  -3 4577.02 330.037   3
   0   5  -3 4690.91 387.541   2
   0  -5  -3 4772.85 421.951   2
   0   5   3 4641.31 397.317   2
   0  -5   3 5099.96 427.740   2
   0   5   3 4661.85 382.091   1
   0  -5  -4 2444.77 247.257   3
   0  -5   4 2382.07 269.353   3
   0   5   4 2272.73 262.509   1
   0   5  -4 2399.49 280.282   2
   0   5   4 2285.70 285.707   2
   0  -5   4 2418.45 303.458   2
   0  -5  -5 16889.1 610.166   3
   0  -5   5 16305.4 708.080   3
   0  -5   5 16832.5 777.789   2
   0   5   5 16343.1 697.260   1
   0  -5  -6 2042.43 208.580   3
   0  -5   6 2299.84 270.186   3
   0   5   6 2160.98 256.200   1
   0  -5   6 1993.73 272.023   2
   0  -5   7 1391.07 229.294   3
   0   5   7 1298.67 180.654   3
   0  -5  -7 1573.67 181.253   3
   0  -5   7 1368.76 238.132   2
   0  -5   7 1440.22 195.772   3
   0   5   7 1591.26 215.816   1
   0  -5  -8 1037.24 152.061   3
   0   5   8 966.289 159.666   3
   0  -5   8 1182.85 215.410   2
   0   5   8 1217.09 197.548   1
   0  -5   8 1318.34 196.451   3
   0  -5  -9 15188.0 543.039   3
   0   5   9 13789.7 588.953   3
   0  -5   9 15995.1 670.502   3
   0  -5   9 13854.8 709.860   2
   0   5   9 15600.4 649.874   1
   0  -5 -10 3188.85 252.708   3
   0   5  10 2988.32 279.533   3
   0   5  10 2446.30 259.709   1
   0  -5  10 2914.18 336.693   2
   0  -5 -11 16657.5 574.510   3
   0   5  11 15934.0 645.499   3
   0   5  11 16428.6 665.315   1
   0  -5  11 15585.0 766.349   2
   0  -5 -12 5754.10 345.309   3
   0   5  12 5576.26 392.767   3
   0  -5  12 5819.66 476.322   2
   0  -5 -13 13483.2 535.011   3
   0   5  13 12348.9 592.403   3
   0  -5  13 12284.0 690.430   2
   0   5  14 3225.29 306.973   3
   0  -5 -14 3324.34 273.210   3
   0  -5  14 2809.98 345.620   2
   0  -5 -15 1780.85 208.181   3
   0   5  15 1494.84 215.845   3
   0  -5  15 1679.00 269.722   2
   0  -5 -16 282.195 97.1008   3
   0   5  16 124.501 99.7442   3
   0  -5  16 209.026 132.201   2
   0  -5 -17 7174.75 431.107   3
   0   5  17 6791.18 471.335   3
   0  -5  17 7838.57 594.417   2
   0   5  18 145.819 98.3187   3
   0  -5 -18 301.665 110.915   3
   0  -5  18 292.001 199.863   2
   0  -5 -19 15973.7 676.379   3
   0  -5  19 15676.5 856.886   2
   0  -5 -19 14724.6 845.753   1
   0  -5 -20 1945.78 251.493   3
   0  -5 -20 1341.31 278.435   1
   0  -5  20 2142.01 321.166   2
   0  -5 -21 1074.89 197.679   3
   0  -5 -21 1144.23 281.507   1
   0  -5  21 1172.18 260.107   2
   0  -5 -22-29.5798 73.8273   3
   0  -5  22 168.350 141.419   2
   0  -5 -22 2.23896 101.792   1
   0  -5 -23 628.130 158.051   3
   0  -5  23 597.784 200.086   2
   0  -5 -23 715.038 209.347   1
   0  -5 -24 21.0440 102.156   3
   0  -5 -24 542.823 235.949   1
   0  -5  24 284.247 140.010   2
   0  -5 -25 471.321 154.469   3
   0  -5 -25 1166.78 288.523   1
   0  -5  25 820.048 246.295   2
   0  -5 -26 3952.32 403.202   3
   0  -5 -26 4106.24 523.068   1
   0  -5  26 4004.46 511.132   2
   0  -5 -27 1023.06 223.905   3
   0  -5 -27 921.223 296.094   1
   0  -5  27 1280.78 321.310   2
   0  -5 -28 946.114 217.853   3
   0  -5  28 798.392 237.993   2
   0  -5 -28 835.840 284.475   1
   0  -5 -29 991.513 288.069   1
   0  -5 -30 564.439 231.360   1
   0  -6   0 6776.92 475.790   3
   0  -6   0 1594.86 314.441   2
   0  -6  -1 911.007 183.807   3
   0  -6   1 926.664 186.882   3
   0  -6   1 1256.69 257.930   2
   0  -6  -1 794.201 208.763   2
   0  -6  -2 10322.1 562.685   3
   0  -6   2 10682.4 615.108   3
   0  -6  -2 12213.2 743.195   2
   0  -6   2 10997.1 707.324   2
   0  -6  -3 4084.65 350.868   3
   0  -6   3 4064.42 389.207   3
   0  -6  -3 4338.76 458.069   2
   0  -6   3 3397.88 398.257   2
   0  -6   4 2869.30 326.320   3
   0  -6  -4 2639.30 282.835   3
   0  -6   4 3246.95 387.715   2
   0  -6  -5 240.249 65.4757   3
   0  -6   5 194.875 109.506   3
   0  -6   5 30.7708 134.440   2
   0  -6  -6 2275.58 250.103   3
   0  -6   6 2158.60 293.183   3
   0  -6   6 2127.87 323.079   2
   0  -6  -7 4513.26 343.306   3
   0  -6   7 4014.12 397.932   3
   0  -6   7 4177.14 432.288   2
   0  -6   8 4936.30 445.609   3
   0  -6  -8 5741.61 374.835   3
   0  -6   8 6294.07 536.827   2
   0  -6  -9 186.206 85.5638   3
   0  -6   9-9.11335 122.823   3
   0  -6   9 200.555 142.012   2
   0  -6 -10 4454.93 325.352   3
   0  -6  10 4813.00 460.477   3
   0  -6  10 4379.75 452.441   2
   0  -6 -11 411.922 121.365   3
   0   6  11 127.160 70.3092   3
   0  -6  11 624.215 190.639   2
   0  -6 -12 91.2580 65.3597   3
   0   6  12 44.9770 110.035   3
   0  -6  12-19.8706 128.836   2
   0   6  13 118.859 95.1559   3
   0  -6 -13 380.661 103.561   3
   0  -6  13 156.133 110.314   2
   0  -6 -14 484.746 123.115   3
   0  -6  14 43.3058 131.847   2
   0  -6 -15-12.2567 68.7801   3
   0  -6  15-184.953 158.303   2
   0  -6 -16 4099.79 342.426   3
   0  -6  16 3798.46 455.457   2
   0  -6 -17 54.2035 78.6684   3
   0  -6  17 57.3031 130.410   2
   0  -6 -18 2733.56 290.336   3
   0  -6  18 3042.21 424.275   2
   0  -6 -19 1286.08 210.094   3
   0  -6  19 1202.13 274.709   2
   0  -6 -20 1429.13 222.065   3
   0  -6  20 1786.78 330.359   2
   0  -6 -21 140.303 112.017   3
   0  -6  21-76.9356 162.905   2
   0  -6 -22 2042.32 268.394   3
   0  -6  22 2528.26 402.745   2
   0  -6  23 140.010 146.636   2
   0  -6  24 3262.48 474.240   2
   0  -7   0-38.7341 118.412   3
   0  -7   0-59.1537 156.920   2
   0  -7   1 147.281 76.7017   3
   0  -7  -1 11.3203 92.8687   3
   0  -7   1 181.748 148.488   2
   0  -7  -1 137.901 128.903   2
   0  -7  -2 893.224 190.432   3
   0  -7   2 756.184 185.007   3
   0  -7   2 722.799 219.552   2
   0  -7   3 64.4014 99.4612   3
   0  -7  -3 57.9430 75.8340   3
   0  -7   3-36.7736 131.745   2
   0  -7   4 198.831 151.861   3
   0  -7  -4 7.39786 120.986   3
   0  -7   4 382.821 217.788   2
   0  -7  -5 13411.0 658.641   3
   0  -7   5 11752.4 720.955   3
   0  -7   5 12672.4 825.763   2
   0  -7   6 25.2417 98.5880   3
   0  -7  -6 13.5790 77.4716   3
   0  -7   6-28.5078 118.537   2
   0  -7  -7 4697.74 372.848   3
   0  -7   7 4288.17 455.066   3
   0  -7   7 4728.88 512.727   2
   0  -7  -8 553.627 148.954   3
   0  -7   8 495.111 154.167   3
   0  -7   8 578.449 216.563   2
   0  -7  -9 503.842 133.201   3
   0  -7   9 569.395 174.149   3
   0  -7   9 337.363 148.082   2
   0  -7 -10 142.765 94.2078   3
   0  -7  10 146.365 88.0764   3
   0  -7  10-44.7455 191.650   2
   0  -7 -11 2040.36 242.669   3
   0  -7  11 1829.38 323.660   3
   0  -7  11 2065.58 348.255   2
   0  -7 -12 332.295 122.957   3
   0  -7  12 280.520 145.534   3
   0  -7  12 53.4018 129.478   2
   0  -7  13 1823.98 325.115   3
   0  -7 -13 1866.05 234.806   3
   0  -7  13 1897.01 347.430   2
   0  -7  14-124.801 152.414   3
   0  -7 -14 18.4333 75.2938   3
   0  -7  14 237.680 192.849   2
   0  -7  15 390.488 161.494   3
   0  -7 -15 496.481 129.321   3
   0  -7  15 765.730 226.754   2
   0  -7  16 1223.57 284.519   3
   0  -7  16 1319.93 310.870   2
   0  -7  17 182.990 140.602   2
   0  -7  18 473.011 217.134   2
   0  -7  19 3133.20 480.079   2
   0  -8   0 627.631 172.393   3
   0  -8   0 1061.02 290.637   2
   0  -8  -1 150.179 117.240   3
   0  -8   1-4.77356 118.278   3
   0  -8   1-147.952 155.902   2
   0  -8  -2 1093.30 222.705   3
   0  -8   2 1578.60 279.686   3
   0  -8   2 1645.44 339.589   2
   0  -8   3 72.2161 116.276   3
   0  -8  -3-48.2959 136.229   3
   0  -8  -4 48.1652 84.3827   3
   0  -8   4 166.708 125.520   3
   0  -8   4 147.581 135.584   2
   0  -8   5-115.236 117.672   3
   0  -8  -5-1.92463 82.1218   3
   0  -8   5-211.536 184.025   2
   0  -8   6 3257.52 421.639   3
   0  -8   6 2673.02 415.814   2
   0  -8   7 121.506 107.629   3
   0  -8   7 42.6090 134.869   2
   0  -8   8 2092.13 340.034   3
   0  -8   8 2437.76 415.168   2
   0  -8   9 24.9310 116.951   3
   0  -8   9 288.603 173.659   2
   0  -8  10 1919.13 335.257   3
   0  -8  10 1973.13 358.570   2
   0  -8  11 47.5413 104.277   3
   0  -8  11-139.061 171.175   2
   0  -8  12 112.484 134.954   3
   0  -8  13 115.285 139.430   3
   0  -8  14 2230.66 384.788   3
   0  -8  15-53.9476 161.884   3
   1   0 -34 1993.59 366.142   3
   1   0 -34 1999.17 340.155   1
   1   0 -33-44.0016 118.273   1
   1   0 -33 87.9285 154.321   3
   1   0 -32 2099.84 336.764   1
   1   0 -32 2380.53 369.412   3
   1   0 -31 86.5529 124.619   1
   1   0 -31 48.7463 121.358   3
   1   0 -30 1046.10 240.236   3
   1   0 -30 1060.73 232.296   1
   1   0 -29-211.744 166.571   3
   1   0 -29 188.740 152.246   1
   1   0 -28 1871.64 313.023   3
   1   0 -28 2127.49 319.373   1
   1   0 -27 162.451 127.981   3
   1   0 -27 46.4069 136.713   1
   1   0 -26 281.381 121.211   3
   1   0 -26 642.670 207.700   1
   1   0 -25-19.8278 84.4340   3
   1   0 -25 13.5921 117.543   1
   1   0 -24 2874.85 332.462   3
   1   0 -24 4022.57 396.503   1
   1   0 -23 683.679 227.620   1
   1   0 -23 224.930 126.004   3
   1   0 -22 11513.4 610.317   3
   1   0 -22 13052.9 650.497   1
   1   0 -21 104.329 93.7857   3
  -1   0  20 1120.20 189.071   3
   1   0 -20 1061.81 182.976   3
   1   0 -19 136.690 92.9200   3
  -1   0  19 183.421 112.469   3
  -1   0  18 11886.0 541.270   3
   1   0 -18 10549.3 525.323   3
  -1   0  17 162.034 119.019   3
   1   0 -17 42.0952 86.1272   3
   1   0 -16 21152.0 695.259   3
   1   0 -15 177.751 106.266   3
   1   0 -14 55038.3 1056.42   3
   1   0 -13 901.644 159.321   3
   1   0 -12 161764. 1677.25   3
   1   0 -11 7.57612 51.9607   3
   1   0 -10 16154.6 481.535   3
   1   0  -9 19.5897 37.0497   3
   1   0  -8 15356.3 424.969   3
   1   0  -7 27.8539 36.9154   3
   1   0  -6 63379.4 742.372   3
   1   0  -5 100.161 43.2666   3
   1   0  -4 1379.77 94.1981   3
  -1   0  -4 125611. 882.541   1
  -1   0  -5 229.665 103.487   1
  -1   0  -5-0.06320 22.9538   3
  -1   0  -6 402265. 1705.10   3
  -1   0  -6 403322. 1916.69   1
  -1   0  -7 50.1679 35.6586   3
  -1   0  -7 419.218 114.359   1
  -1   0  -8 52964.3 723.389   3
  -1   0  -8 53893.2 807.051   1
  -1   0  -9 359.034 109.599   1
  -1   0  -9-13.8437 39.8483   3
   1   0  10 3934.33 224.053   3
  -1   0 -10 3702.96 218.714   3
  -1   0 -10 3821.87 246.465   1
   1   0  11 172.681 62.6031   3
  -1   0 -11 480.510 138.374   3
  -1   0 -12 155690. 1552.92   3
  -1   0 -12 156947. 1679.82   1
  -1   0 -13 843.424 180.467   3
   1   0  13 7.95802 102.817   3
  -1   0 -14 97098.7 1338.11   3
  -1   0 -14 98561.7 1439.82   1
   1   0  15 86.6670 130.502   3
  -1   0 -15 500.677 177.325   3
  -1   0 -15 745.994 193.048   1
  -1   0 -16 8283.84 421.817   3
   1   0  16 9349.44 445.261   3
  -1   0 -16 8969.57 473.920   1
   1   0  17 166.930 98.2781   3
  -1   0 -17 143.973 101.796   3
  -1   0 -17 268.521 138.984   1
   1   0  18 14825.6 588.732   3
  -1   0 -18 13412.6 576.887   3
  -1   0 -18 14094.0 616.737   1
   1   0  19 165.614 105.820   3
  -1   0 -19 493.370 183.408   1
  -1   0 -19 227.346 115.852   3
   1   0  20 19677.4 717.132   3
  -1   0 -20 18794.2 728.564   3
  -1   0 -20 18667.9 757.889   1
   1   0  21 395.637 133.788   3
  -1   0 -21 247.535 125.805   3
  -1   0 -21 386.623 184.404   1
  -1   0 -22 7837.59 502.920   3
  -1   0 -22 9733.35 578.684   1
  -1   0 -23 420.956 179.349   1
  -1   0 -23 115.657 111.312   3
  -1   0 -24 8779.00 558.053   3
  -1   0 -24 9797.64 600.387   1
  -1   0 -25 130.564 113.708   3
  -1   0 -25 291.598 155.089   1
  -1   0 -26 500.173 169.614   1
  -1   0 -26 394.033 140.522   3
  -1   0 -27-43.2282 111.800   1
  -1   0 -27 55.6593 93.3929   3
  -1   0 -28 1890.53 293.252   3
  -1   0 -28 1709.38 284.417   1
  -1   0 -29 378.359 197.712   1
  -1   0 -29 157.494 116.755   3
  -1   0 -30 6896.39 574.310   1
  -1   0 -30 7093.76 587.428   3
  -1   0 -31 307.600 181.609   3
  -1   0 -31 332.713 189.560   1
  -1   0 -32 549.567 207.364   1
  -1   0 -32 472.490 188.256   3
  -1   0 -33 414.802 204.091   1
   1  -1 -34 211.382 163.644   1
   1   1 -34 317.289 193.475   1
   1  -1 -34 124.157 164.322   3
   1  -1 -33 5239.68 545.963   3
   1   1 -33 5501.69 571.041   3
   1  -1 -33 5196.41 514.943   1
   1   1 -33 5405.96 544.160   1
   1  -1 -32-16.1793 108.372   3
   1   1 -32 214.881 182.010   1
   1  -1 -32 141.158 146.552   1
   1   1 -32 261.814 169.682   3
   1  -1 -31 4830.10 490.573   3
   1   1 -31 4250.45 490.895   3
   1   1 -31 4398.88 495.867   1
   1  -1 -31 4561.47 462.234   1
   1   1 -30 229.866 173.993   3
   1   1 -30 687.637 265.651   1
   1  -1 -30 737.683 227.622   3
   1  -1 -30 477.530 199.632   1
   1  -1 -29 8281.49 613.039   3
   1   1 -29 7941.38 627.659   3
   1  -1 -29 8625.27 601.390   1
   1  -1 -28 401.496 151.652   3
   1  -1 -28 599.688 190.573   1
   1   1 -28 476.962 168.603   3
   1  -1 -27 275.727 155.212   1
   1   1 -27 19.8465 101.851   3
   1  -1 -27 140.672 112.998   3
   1  -1 -26 8133.05 571.662   3
   1   1 -26 8816.51 608.558   3
   1  -1 -26 9201.57 581.958   1
   1   1 -25 4419.01 427.586   3
   1  -1 -25 4684.75 422.792   3
   1  -1 -25 5156.85 431.586   1
   1   1 -24 2592.83 320.597   3
   1  -1 -24 2592.86 308.451   3
   1  -1 -24 3241.36 338.709   1
   1  -1 -23 519.595 136.990   3
   1   1 -23 501.187 150.041   3
   1  -1 -23 839.219 195.289   1
   1  -1 -22 1922.29 255.731   3
   1  -1 -22 2121.71 268.062   1
   1   1 -22 1989.13 273.486   3
   1   1 -21 20439.5 816.495   3
  -1   1  21 20240.6 766.529   3
    -1 -21 19935.1 782.862   3
   1  -1 -21 20310.1 752.892   1
  -1   1  20 218.292 105.386   3
   1  -1 -20 275.529 124.393   3
   1  -1 -20 321.871 139.454   1
   1   1 -20 191.968 126.824   3
   1   1 -19 6699.04 448.149   3
   1  -1 -19 7439.46 451.602   3
  -1  -1  19 6747.08 428.912   3
  -1   1  19 6727.92 415.836   3
   1  -1 -19 7302.93 426.189   1
   1  -1 -18 70.1558 69.5659   3
  -1  -1  18 113.365 77.4021   3
  -1   1  18 90.5019 66.1694   3
   1   1 -18 100.324 76.8548   3
   1  -1 -18 137.663 99.5310   1
   1  -1 -17 6140.83 388.932   3
   1   1 -17 6433.54 411.031   3
  -1   1  17 6374.79 383.162   3
   1  -1 -17 5547.43 348.816   1
   1  -1 -16 7401.08 410.478   3
  -1   1  16 6942.46 388.062   3
   1   1 -16 7838.98 434.537   3
   1  -1 -16 7156.94 380.710   1
   1   1 -15 17932.2 640.683   3
  -1   1  15 19212.3 614.726   3
   1  -1 -15 19417.0 636.438   3
   1  -1 -15 19128.5 592.359   1
  -1   1  14 640.958 121.785   3
   1  -1 -14 735.588 128.833   3
   1   1 -14 740.741 141.633   3
   1  -1 -14 870.881 132.867   1
   1  -1 -13 582.751 117.077   3
  -1   1  13 421.172 95.1014   3
   1  -1 -13 575.928 102.058   1
   1   1 -13 538.179 120.593   3
   1  -1 -12 26853.6 657.555   3
   1   1 -12 28435.9 719.201   3
   1  -1 -12 26926.8 616.873   1
   1  -1 -11 73141.2 1033.11   3
   1   1 -11 73685.8 1119.37   3
   1  -1 -11 72731.5 958.018   1
   1   1 -10 13909.9 471.827   3
   1  -1 -10 13443.4 421.607   3
   1  -1 -10 13614.6 393.310   1
   1  -1  -9 46568.5 748.702   3
   1   1  -9 47996.2 822.309   3
   1  -1  -9 47889.2 692.992   1
   1  -1  -8 15911.5 417.908   3
   1   1  -8 15686.6 451.932   3
   1  -1  -8 16042.8 372.297   1
   1   1  -7 60607.8 829.556   3
   1  -1  -7 59129.5 759.550   3
   1   1  -6 9171.46 309.420   3
   1  -1  -6 9027.08 278.954   3
  -1   1   6 9224.33 244.117   1
   1  -1  -6 9617.64 244.139   1
   1  -1  -5 82509.8 805.585   3
   1  -1  -5 81681.2 657.590   1
  -1   1   5 80618.9 630.667   1
   1   1  -4 8112.73 246.368   3
   1  -1  -4 8514.02 249.917   3
   1  -1  -4 8375.32 195.072   1
  -1   1   4 8182.78 180.481   1
   1  -1  -3 69006.7 715.675   3
   1   1  -3 67202.8 638.665   3
   1  -1  -3 69690.0 537.479   1
  -1   1   3 67472.3 492.456   1
   1   1  -2 123625. 764.839   3
   1  -1  -2 126071. 969.254   3
  -1   1   2 126154. 663.015   1
  -1  -1   2 127044. 964.465   2
   1  -1  -1 174650. 1151.78   3
  -1  -1   1 176142. 1129.85   2
   1  -1   0 5454.94 209.130   3
  -1  -1   0 5487.83 201.202   2
   1  -1   0 5489.53 170.280   2
   1  -1   1 5953.96 225.555   3
   1  -1   1 5694.48 172.620   2
  -1  -1  -1 5776.88 204.339   2
   1  -1   2 177275. 967.274   2
  -1  -1  -2 179089. 1231.00   1
  -1  -1  -3 310920. 1643.23   1
   1   1   4 61918.5 425.975   3
  -1  -1  -4 61411.8 450.937   3
  -1  -1  -4 62445.8 742.082   1
  -1  -1  -5 26500.1 349.746   3
   1   1   5 27780.6 346.972   3
  -1  -1  -5 26066.7 496.315   1
   1   1   6 24439.0 372.800   3
  -1  -1  -6 23749.0 377.877   3
  -1  -1  -6 23854.8 489.461   1
   1   1   7 32866.8 483.297   3
  -1  -1  -7 33759.0 494.530   3
  -1  -1  -7 32908.1 600.617   1
   1   1   8 2206.86 138.765   3
  -1  -1  -8 2496.55 151.618   3
  -1  -1  -8 2254.49 163.073   1
  -1  -1  -9 26742.1 510.204   3
   1   1   9 26277.8 509.178   3
  -1  -1  -9 26979.1 589.269   1
   1   1  10 628.502 88.6756   3
  -1  -1 -10 735.600 99.8355   3
  -1  -1 -10 708.406 108.185   1
   1   1  11 56.1457 33.8190   3
  -1  -1 -11 96.4165 51.2578   3
  -1  -1 -11 151.410 65.8740   1
   1   1  12 2367.28 187.397   3
  -1  -1 -12 2606.36 197.475   3
  -1  -1 -12 2264.39 197.716   1
   1   1  13 34617.1 730.065   3
  -1  -1 -13 34148.5 717.929   3
  -1   1 -13 32916.9 803.072   3
  -1  -1 -13 32934.4 765.097   1
   1   1  14 675.541 136.974   3
  -1  -1 -14 621.628 149.910   1
  -1  -1 -14 605.558 125.140   3
  -1   1 -14 659.385 153.664   3
  -1  -1 -15 29211.2 727.416   3
  -1   1 -15 28357.9 806.155   3
  -1  -1 -15 28236.5 766.726   1
  -1  -1 -16 20199.6 630.521   3
   1   1  16 20031.5 632.576   3
   1  -1  16 20544.1 674.584   3
  -1  -1 -16 19431.4 665.274   1
  -1   1 -16 20081.2 698.508   3
   1   1  17 31851.2 828.725   3
   1  -1  17 32035.1 867.645   3
  -1  -1 -17 31617.2 813.216   3
  -1  -1 -17 29394.1 838.958   1
  -1   1 -17 29317.4 870.876   3
   1   1  18 460.772 140.657   3
   1  -1  18 225.422 94.1407   3
  -1  -1 -18 204.531 106.034   3
  -1   1 -18 372.118 155.122   3
  -1  -1 -18 285.583 132.232   1
   1   1  19 4151.41 320.441   3
  -1  -1 -19 3461.70 295.581   3
   1  -1  19 3614.54 313.543   3
  -1   1 -19 3831.35 339.507   3
  -1  -1 -19 3625.88 323.621   1
   1  -1  20 100.771 88.6630   3
   1   1  20 171.564 100.139   3
  -1  -1 -20 182.038 139.425   1
  -1  -1 -20 118.591 93.2326   3
  -1   1 -20 209.524 142.665   3
   1   1  21 10467.5 532.795   3
  -1  -1 -21 10654.3 541.906   3
  -1  -1 -21 9786.25 553.450   1
  -1   1 -21 9784.73 573.793   3
  -1  -1 -22 1810.59 250.147   3
   1   1  22 1894.68 244.488   3
  -1  -1 -22 1627.00 259.806   1
  -1   1 -22 1748.48 262.109   3
  -1  -1 -23 8489.63 520.061   3
  -1  -1 -23 9040.86 562.051   1
  -1   1 -23 8119.92 546.831   3
  -1  -1 -24 4862.18 412.703   3
  -1   1 -24 4890.65 449.255   3
  -1  -1 -24 5247.24 451.568   1
  -1  -1 -25 17121.9 777.812   3
  -1  -1 -25 16239.0 782.226   1
  -1   1 -25 17259.4 846.124   1
  -1  -1 -26 2347.11 310.455   3
  -1  -1 -26 2817.71 356.890   1
  -1   1 -26 2642.17 374.023   1
  -1  -1 -27 14648.6 757.168   3
  -1   1 -27 15216.8 830.676   1
  -1  -1 -27 13558.0 752.047   1
  -1  -1 -28 4078.86 412.673   3
  -1  -1 -28 4318.27 443.660   1
  -1   1 -28 3894.52 437.595   1
  -1  -1 -29 189.042 137.079   3
  -1   1 -29 404.355 184.286   1
  -1  -1 -29 267.031 154.595   1
  -1   1 -30 199.127 160.936   1
  -1  -1 -30-26.2510 119.607   1
  -1  -1 -30 152.301 139.900   3
  -1  -1 -31 4180.85 462.924   3
  -1  -1 -31 3879.14 449.440   1
  -1   1 -31 3760.52 452.679   1
  -1  -1 -32 240.700 178.274   1
  -1  -1 -32 363.075 182.220   3
  -1   1 -32 415.204 199.068   1
  -1  -1 -33 1886.15 330.461   3
  -1   1 -33 1320.42 281.116   1
  -1  -1 -33 1508.45 306.614   1
  -1  -1 -34-141.428 158.038   3
  -1  -1 -35 286.184 164.327   3
   1  -2 -34 1454.44 293.703   1
   1  -2 -34 1826.18 334.559   3
   1  -2 -33 1024.89 256.383   3
   1  -2 -33 819.922 209.173   1
   1  -2 -32 726.147 220.844   1
   1  -2 -32 498.284 197.176   3
   1  -2 -31 171.077 157.893   1
   1  -2 -31 371.417 185.498   3
   1   2 -31 163.811 138.262   3
   1  -2 -30 6862.84 570.653   3
   1  -2 -30 6550.39 561.179   1
   1   2 -30 6184.40 585.439   3
   1  -2 -29 230.407 147.886   1
   1   2 -29 127.741 120.357   3
   1  -2 -29 164.077 129.005   3
   1  -2 -28 2043.95 300.348   3
   1   2 -28 2092.93 331.694   3
   1  -2 -28 2220.44 319.377   1
   1  -2 -27 267.332 139.042   3
   1   2 -27 181.357 158.793   3
   1  -2 -27 148.151 117.642   1
   1  -2 -26 12013.5 685.514   3
   1   2 -26 11385.5 727.017   3
   1  -2 -26 12211.2 686.652   1
   1  -2 -25 129.918 137.176   3
   1  -2 -25 71.4841 119.035   1
   1   2 -25 441.279 209.421   3
   1   2 -24 19619.9 906.950   3
   1  -2 -24 18241.6 812.404   3
   1  -2 -24 19460.3 825.932   1
   1  -2 -23 3694.41 366.616   3
   1   2 -23 4684.43 443.986   3
   1  -2 -23 3937.12 374.228   1
   1  -2 -22 20549.6 822.026   3
   1   2 -22 21979.4 910.956   3
   1  -2 -22 20182.6 792.693   1
   1  -2 -21 4648.88 386.167   3
   1   2 -21 4818.44 433.328   3
   1  -2 -21 4947.49 397.572   1
  -1   2  20 14578.3 647.258   3
   1   2 -20 15129.7 738.009   3
   1  -2 -20 16689.5 698.011   3
   1  -2 -20 15567.7 661.081   1
   1  -2 -19 478.400 137.144   3
  -1   2  19 437.826 130.507   3
   1  -2 -19 475.138 130.193   1
   1   2 -19 725.486 189.306   3
  -1   2  18 17530.6 664.261   3
   1  -2 -18 16603.6 664.127   3
   1   2 -18 16547.5 720.740   3
  -1  -2  18 17494.9 702.622   3
   1  -2 -18 17302.5 648.935   1
  -1  -2  17 435.365 127.177   3
   1  -2 -17 361.385 110.647   3
  -1   2  17 399.257 97.8950   3
   1   2 -17 444.835 143.554   3
   1  -2 -17 419.513 119.556   1
   1  -2 -16 18229.5 635.975   3
  -1  -2  16 19102.6 687.834   3
  -1   2  16 18391.4 643.913   3
   1   2 -16 18575.0 718.686   3
   1  -2 -16 18742.8 638.129   1
   1  -2 -15 550.002 118.530   3
  -1   2  15 754.152 130.952   3
   1  -2 -15 745.517 129.118   1
   1   2 -15 661.079 144.734   3
   1   2 -14 1352.24 186.265   3
  -1   2  14 1219.38 154.955   3
   1  -2 -14 1169.72 154.157   3
   1  -2 -14 1128.34 148.435   1
  -1   2  13 58.1730 55.5574   3
   1  -2 -13 41.8001 45.4227   3
   1  -2 -13 16.7883 56.5233   1
  -1   2  12 9985.75 417.909   3
   1   2 -12 9423.54 450.677   3
   1  -2 -12 9485.33 397.033   3
   1  -2 -12 9635.26 391.028   1
  -1   2  12 10125.2 388.813   1
   1   2 -11 4070.09 288.706   3
   1  -2 -11 3612.78 238.750   3
  -1   2  11 3877.01 255.360   3
  -1   2  11 4231.52 242.433   1
   1  -2 -11 4060.28 247.945   1
  -1   2  10 48155.2 864.059   3
   1  -2 -10 45677.9 797.243   3
   1   2 -10 46897.7 915.556   3
   1  -2 -10 45414.5 797.894   1
  -1   2  10 46819.5 736.326   1
  -1   2   9 339.203 80.7309   3
   1  -2  -9 469.831 89.2924   3
  -1   2   9 537.961 88.7180   1
   1   2  -9 485.260 113.012   3
   1  -2  -9 441.574 86.7845   1
  -1   2   8 9747.63 374.187   3
   1  -2  -8 9439.40 341.408   3
   1  -2  -8 9253.96 338.523   1
  -1   2   8 9743.76 306.772   1
   1   2  -8 9579.34 385.795   3
  -1   2   7 9828.82 370.734   3
  -1  -2   7 10553.2 362.154   3
   1  -2  -7 9266.98 328.993   3
   1   2  -7 10021.5 374.297   3
  -1   2   7 9774.53 298.734   1
   1  -2  -7 9183.78 327.351   1
  -1  -2   6 14002.3 396.293   3
  -1   2   6 13770.0 428.547   3
   1  -2  -6 13036.8 384.935   3
   1  -2  -6 12737.4 378.210   1
  -1   2   6 14016.0 353.069   1
  -1  -2   5 4391.52 212.173   3
  -1   2   5 4351.12 243.142   3
   1  -2  -5 4255.94 219.962   3
   1  -2  -5 4124.69 210.933   1
  -1   2   5 4575.06 200.212   1
  -1  -2   5 4275.30 248.039   2
  -1   2   4 15292.5 445.718   3
   1  -2  -4 14732.3 411.567   3
  -1  -2   4 14388.5 368.014   3
  -1   2   4 13893.4 354.847   1
  -1  -2   4 14370.5 450.967   2
  -1  -2   3 17011.3 375.906   3
   1  -2  -3 17732.4 454.318   3
  -1  -2   3 16728.8 483.799   2
  -1   2   3 16879.6 397.197   1
   1  -2  -2 32959.3 631.945   3
  -1  -2   2 32079.6 674.537   2
  -1  -2   2 32921.6 491.838   3
   1  -2  -1 266.385 62.0920   3
   1  -2  -1 475.894 84.3747   2
  -1  -2   1 328.203 71.2891   2
   1  -2   0 40999.2 729.056   3
  -1  -2   0 41406.5 761.812   2
   1  -2   0 42748.5 705.995   2
   1  -2   1 539.989 88.8738   3
  -1  -2  -1 550.596 62.7179   3
  -1  -2  -1 497.624 88.3597   2
   1  -2   1 565.372 85.2962   2
  -1  -2  -2 5023.95 172.791   3
   1  -2   2 5093.74 268.677   3
  -1  -2  -2 4775.49 260.085   2
   1  -2   2 4874.44 239.006   2
  -1   2  -2 5252.54 239.842   2
  -1  -2  -3 1282.29 83.4713   3
   1   2   3 1277.59 87.6960   3
  -1  -2  -3 1313.09 141.650   2
   1  -2   3 1302.79 127.942   2
  -1   2  -3 1223.69 117.553   2
   1   2   4 54920.1 592.963   3
   1  -2   4 55373.9 810.737   2
  -1  -2  -5 4265.29 148.117   3
   1   2   5 4116.74 168.739   3
   1  -2   5 4238.46 227.082   2
  -1  -2  -5 4137.05 257.508   1
   1   2   6 508.964 61.8717   3
  -1  -2  -6 486.967 55.3686   3
  -1  -2  -6 567.230 103.653   1
   1  -2   6 462.974 83.9870   2
   1   2   7 13593.1 325.841   3
  -1  -2  -7 13233.1 471.671   1
  -1  -2  -8 2882.54 154.400   3
   1   2   8 2639.99 153.771   3
  -1  -2  -8 2949.03 225.301   1
   1   2   9 7276.85 261.501   3
  -1  -2  -9 7305.58 261.701   3
  -1  -2  -9 7259.02 355.611   1
   1   2  10 9842.92 321.084   3
  -1  -2 -10 9103.08 313.021   3
  -1  -2 -10 9069.71 406.223   1
   1   2  11 11514.5 366.936   3
  -1  -2 -11 11531.5 382.513   3
  -1  -2 -11 11439.7 474.344   1
   1   2  12 70448.4 957.312   3
  -1  -2 -12 67756.3 966.261   3
  -1  -2 -12 68614.4 1174.89   1
   1   2  12 70610.1 1099.26   1
   1   2  13 8955.42 360.710   3
  -1  -2 -13 8664.38 363.046   3
  -1  -2 -13 8771.86 435.582   1
   1   2  13 9525.35 425.247   1
   1   2  14 9220.90 385.674   3
  -1  -2 -14 9070.44 389.232   3
  -1  -2 -14 9471.89 463.608   1
   1   2  14 9873.51 443.308   1
   1   2  15 459.553 98.6719   3
  -1  -2 -15 432.721 101.571   3
   1   2  15 596.994 143.185   1
  -1  -2 -15 333.696 98.4960   1
   1  -2  16 6083.64 386.278   3
  -1  -2 -16 6086.46 348.609   3
   1   2  16 6245.95 343.727   3
  -1  -2 -16 5591.82 377.296   1
  -1  -2 -17 4508.05 309.823   3
   1   2  17 4304.08 298.347   3
   1  -2  17 4716.80 352.406   3
  -1  -2 -17 4064.43 335.889   1
   1   2  18 7583.08 411.216   3
  -1  -2 -18 8116.69 427.600   3
   1  -2  18 7973.70 466.773   3
  -1  -2 -18 7752.15 473.210   1
  -1  -2 -19 30.0173 56.2478   3
   1   2  19-9.07772 58.8990   3
   1   2  20 110.087 52.6946   3
  -1  -2 -20 138.559 86.1416   3
  -1  -2 -20 170.003 86.3965   1
  -1  -2 -21 3098.77 292.736   3
   1   2  21 3312.74 298.834   3
  -1  -2 -21 3049.84 325.474   1
   1   2  22 1062.34 170.261   3
  -1  -2 -22 670.355 175.251   1
  -1  -2 -22 966.218 176.598   3
   1   2  23 147.539 86.8794   3
  -1  -2 -23 271.006 119.350   3
  -1  -2 -23 173.371 124.467   1
  -1  -2 -24 8705.96 531.808   3
  -1  -2 -24 7953.83 561.925   1
  -1  -2 -25 7.04053 87.2885   3
  -1  -2 -25 41.6492 110.580   1
  -1  -2 -26 8.95521 78.7819   3
  -1  -2 -26 156.850 115.472   1
  -1  -2 -27 342.037 151.641   1
  -1  -2 -27 79.7114 97.3834   3
  -1  -2 -28 7691.56 556.233   3
  -1  -2 -28 7209.98 580.179   1
  -1  -2 -29 4160.57 426.067   3
  -1  -2 -29 4012.84 450.580   1
  -1  -2 -30 270.422 146.404   3
  -1  -2 -30 173.744 115.835   1
  -1   2 -31 317.331 230.239   1
  -1  -2 -31 17.0345 123.843   1
  -1  -2 -31-41.0264 101.918   3
  -1  -2 -32 3715.60 424.446   3
  -1   2 -32 3659.37 473.725   1
  -1  -2 -32 2920.09 420.038   1
  -1  -2 -33 1954.92 349.028   1
  -1  -2 -33 2334.67 358.734   3
  -1  -2 -34 398.598 173.636   3
  -1  -2 -35 157.239 141.802   3
   1  -3 -34 369.172 204.530   1
   1  -3 -33 1427.56 289.435   1
   1  -3 -33 1916.61 341.021   3
   1  -3 -32-183.230 171.862   1
   1  -3 -32 209.739 165.357   3
   1  -3 -31 1346.64 288.936   1
   1  -3 -31 2003.52 326.313   3
   1  -3 -30 2809.79 380.956   3
   1  -3 -30 2406.52 352.031   1
   1  -3 -29 1739.14 304.376   3
   1  -3 -29 1301.01 242.857   1
   1  -3 -28 407.254 178.773   3
   1  -3 -28-90.9478 152.858   1
   1  -3 -27 4102.93 436.502   3
   1  -3 -27 3625.13 403.511   1
   1  -3 -26 199.500 137.312   3
   1  -3 -26 68.0318 133.715   1
   1  -3 -25 11412.2 668.217   3
   1  -3 -25 12827.0 743.830   1
   1  -3 -24 21.4321 93.2806   3
   1  -3 -24-97.1880 137.586   1
   1  -3 -23 386.731 127.415   3
   1  -3 -23 253.841 112.088   1
   1  -3 -22-2.46880 89.8933   3
   1  -3 -22-65.6417 132.753   1
   1  -3 -21 8099.64 515.457   3
   1  -3 -21 7503.04 507.856   1
  -1   3  20 82.7610 76.1402   3
   1  -3 -20 101.049 76.9823   3
   1  -3 -20 106.322 108.068   1
   1  -3 -19 5596.84 399.242   3
  -1   3  19 5701.81 420.606   3
   1  -3 -19 6140.86 442.679   1
  -1   3  18 26452.1 877.761   3
   1  -3 -18 26633.2 832.667   3
   1  -3 -18 25625.5 865.834   1
   1  -3 -17 5326.75 362.314   3
  -1   3  17 5574.43 395.839   3
   1  -3 -17 5233.38 390.538   1
  -1   3  16 26.3401 60.4790   3
  -1  -3  16-70.1064 97.8733   3
   1  -3 -16 93.6312 82.0448   3
   1  -3 -16 7.79760 55.3266   1
  -1  -3  15 7814.22 445.704   3
   1  -3 -15 7638.34 406.663   3
  -1   3  15 8243.20 459.650   3
  -1   3  15 8070.53 404.872   1
   1  -3 -15 8249.29 453.285   1
   1  -3 -14 640.232 127.546   3
  -1   3  14 698.448 148.264   3
  -1  -3  14 574.727 131.781   3
  -1   3  14 688.372 127.531   1
   1  -3 -14 640.838 141.128   1
   1  -3 -13 26048.2 711.073   3
  -1  -3  13 27587.2 789.508   3
  -1   3  13 27332.4 790.663   3
   1  -3 -13 25480.2 757.053   1
  -1   3  13 25906.9 664.355   1
   1  -3 -12 978.328 137.048   3
  -1   3  12 789.319 136.541   3
   1  -3 -12 856.982 145.522   1
  -1   3  12 1122.63 144.606   1
  -1  -3  12 1079.78 159.708   3
  -1  -3  11 3918.89 281.702   3
  -1   3  11 3584.49 275.955   3
   1  -3 -11 3459.86 246.818   3
   1  -3 -11 3450.10 266.332   1
  -1   3  11 3541.31 233.473   1
   1  -3 -10 741.234 121.608   3
  -1   3  10 568.175 116.443   3
  -1   3  10 511.89786.2004   1
   1  -3 -10 620.225 121.743   1
   1  -3  -9 66051.8 1009.26   3
  -1   3   9 70974.6 1178.97   3
  -1   3   9 69366.7 987.232   1
  -1  -3   9 66147.3 1212.36   2
   1  -3  -9 65826.4 1111.36   1
  -1   3   8 2651.44 227.600   3
   1  -3  -8 2583.65 205.318   3
  -1   3   8 2606.55 194.919   1
  -1  -3   8 2551.62 238.864   2
   1  -3  -7 77475.6 1087.50   3
  -1  -3   7 80876.8 1122.21   3
  -1   3   7 80928.4 1233.39   3
  -1   3   7 79314.0 1053.60   1
  -1  -3   7 79081.3 1295.78   2
  -1  -3   6 83427.5 1104.50   3
  -1   3   6 83843.7 1250.84   3
   1  -3  -6 82331.4 1123.29   3
  -1   3   6 80702.1 1067.97   1
  -1  -3   6 80460.7 1306.81   2
  -1  -3   5 29226.7 638.026   3
  -1   3   5 30773.5 746.532   3
   1  -3  -5 30377.4 696.151   3
  -1  -3   5 30971.9 802.917   2
  -1   3   5 30235.1 660.679   1
  -1  -3   4 9296.12 343.063   3
  -1   3   4 9142.93 400.845   3
   1  -3  -4 9042.13 386.228   3
  -1  -3   4 9246.51 444.239   2
  -1   3   4 8890.11 362.505   1
   1  -3  -3 975.792 133.091   3
  -1   3   3 1007.36 134.212   3
  -1  -3   3 825.618 136.910   2
  -1   3   3 978.503 122.373   1
  -1   3   2 5449.73 308.161   3
   1  -3  -2 5057.89 299.582   3
  -1   3   2 5138.38 313.717   2
   1  -3  -2 5335.60 319.038   2
  -1  -3   2 5378.35 340.659   2
  -1   3   1 18433.4 573.094   3
   1  -3  -1 19291.2 590.135   3
  -1  -3   1 18205.0 493.889   3
  -1   3   1 18667.0 583.848   2
   1  -3  -1 19907.5 617.542   2
  -1  -3   1 19030.6 634.701   2
   1  -3   0 4726.86 292.743   3
  -1  -3   0 4876.30 246.140   3
   1  -3   0 4557.99 289.748   2
  -1   3   0 4289.20 277.249   2
  -1  -3   0 4405.90 308.332   2
   1  -3   1 890.656 128.329   3
  -1  -3  -1 853.205 98.8848   3
   1  -3   1 883.486 136.970   2
  -1  -3  -1 573.947 116.768   2
  -1   3  -1 853.025 125.296   2
   1  -3   2 4849.43 308.497   3
  -1  -3  -2 5298.88 239.524   3
  -1   3  -2 5200.19 297.174   2
  -1  -3  -2 5208.27 334.368   2
   1  -3   2 5093.99 311.134   2
   1  -3   3 29274.8 773.385   3
  -1  -3  -3 30817.2 552.606   3
   1  -3   3 29504.3 749.643   2
  -1  -3  -3 28883.4 794.961   2
  -1   3  -3 29938.5 711.566   2
   1   3   4 1247.26 117.311   3
   1  -3   4 1603.73 186.374   3
  -1  -3  -4 1487.62 118.725   3
  -1  -3  -4 1308.59 172.821   2
   1  -3   4 1474.41 172.515   2
  -1   3  -4 1466.19 162.372   2
   1   3   5 3249.95 188.249   3
  -1  -3  -5 3480.74 175.596   3
   1  -3   5 3745.85 270.610   2
  -1  -3  -6 408.462 62.7129   3
   1   3   6 422.502 74.8064   3
   1  -3   6 444.666 101.352   2
  -1  -3  -7 2200.59 141.995   3
   1   3   7 2201.89 164.115   3
   1   3   7 2456.07 217.376   1
   1  -3   7 2504.51 217.793   2
   1   3   8 17.8191 31.4236   3
  -1  -3  -8-26.7824 37.5404   3
  -1  -3  -8 24.4007 53.1575   1
   1   3   8-106.856 86.7215   1
   1  -3   8 87.2716 63.6862   2
   1   3   9 25134.8 571.371   3
  -1  -3  -9 25042.7 508.149   3
  -1  -3  -9 23743.5 763.345   1
   1  -3   9 25484.2 706.032   2
   1   3  10 549.130 91.0727   3
  -1  -3 -10 493.366 80.8024   3
  -1  -3 -10 425.060 112.167   1
   1  -3  10 488.755 112.242   2
   1   3  10 314.335 88.5859   1
  -1  -3 -11 17392.6 463.404   3
   1   3  11 18564.2 516.358   3
  -1  -3 -11 17773.4 676.800   1
   1   3  11 18450.5 596.140   1
  -1  -3 -12 991.371 119.964   3
   1   3  12 953.814 125.566   3
  -1  -3 -12 971.081 167.491   1
   1   3  12 1277.00 166.277   1
   1  -3  13 1565.62 202.411   3
   1   3  13 1813.21 177.092   3
  -1  -3 -13 1738.02 166.637   3
   1   3  13 1902.51 201.973   1
  -1  -3 -13 1836.51 227.167   1
   1   3  14-2.90906 38.2977   3
  -1  -3 -14-27.5235 44.6938   3
   1  -3  14-45.0470 78.7588   3
   1   3  14 62.8075 87.4243   1
  -1  -3 -14-37.7538 77.7087   1
   1  -3  15 7670.97 457.852   3
  -1  -3 -15 7469.63 367.976   3
   1   3  15 7075.24 366.605   3
   1   3  15 7954.18 424.359   1
  -1  -3 -15 7454.00 471.780   1
   1   3  16 5.23156 50.2200   3
  -1  -3 -16 33.1092 58.7149   3
   1   3  16 25.9037 72.9572   1
  -1  -3 -16 73.6000 90.2325   1
   1  -3  16 163.231 106.105   3
   1   3  17 3338.98 271.411   3
  -1  -3 -17 3171.15 267.561   3
   1   3  17 3591.23 312.867   1
  -1  -3 -17 3880.11 360.533   1
  -1  -3 -18 314.706 99.5793   3
   1   3  18 366.527 113.398   3
  -1  -3 -18 231.936 90.5330   1
   1   3  19 3492.92 296.785   3
  -1  -3 -19 3817.43 307.524   3
  -1  -3 -19 3642.59 363.443   1
  -1  -3 -20 4663.00 351.320   3
   1   3  20 4158.64 336.040   3
  -1  -3 -20 4432.52 407.751   1
   1   3  21 2333.02 256.468   3
  -1  -3 -21 2947.49 292.356   3
  -1  -3 -21 3300.74 363.156   1
  -1  -3 -22 642.038 142.248   3
   1   3  22 379.434 116.157   3
  -1  -3 -22 737.269 179.394   1
  -1  -3 -23 4030.08 347.009   3
  -1  -3 -23 3686.32 397.348   1
  -1  -3 -24 664.126 183.997   1
  -1  -3 -24 1439.13 224.320   3
  -1  -3 -25 928.908 194.540   3
  -1  -3 -25 750.351 191.304   1
  -1  -3 -26-239.370 158.870   1
  -1  -3 -26 142.637 117.187   3
  -1  -3 -27 6835.29 500.572   3
  -1  -3 -27 6518.10 586.699   1
  -1  -3 -28 56.9667 149.876   1
  -1  -3 -28 368.732 144.445   3
  -1  -3 -29 2743.61 339.149   3
  -1  -3 -29 2655.80 389.322   1
  -1  -3 -30-72.1969 109.529   3
  -1  -3 -30-68.8207 154.683   1
  -1  -3 -31 1210.20 276.438   1
  -1  -3 -31 1534.21 263.324   3
  -1  -3 -32 299.518 153.579   1
  -1  -3 -32 29.1036 98.6134   3
  -1  -3 -33 2621.28 369.638   3
  -1  -3 -34-37.6868 150.011   3
   1  -4 -33 287.291 189.128   3
   1  -4 -32 2243.68 349.664   3
   1  -4 -32 1548.07 335.077   1
   1  -4 -31 194.783 130.035   3
   1  -4 -31 644.239 232.048   1
   1  -4 -30 1233.57 264.226   3
   1  -4 -30 1251.42 280.912   1
   1  -4 -29 1237.56 272.669   3
   1  -4 -29 853.145 231.654   1
   1  -4 -28 1176.15 243.976   3
   1  -4 -28 1499.22 311.235   1
   1  -4 -27 42.8377 98.7319   3
   1  -4 -27-195.761 153.348   1
   1  -4 -26 796.172 190.073   3
   1  -4 -26 587.191 176.878   1
   1  -4 -25 3015.96 353.918   3
   1  -4 -25 3477.36 422.698   1
   1  -4 -24 10.9958 102.860   3
   1  -4 -24 90.1365 115.762   1
   1  -4 -23 1208.25 220.103   3
   1  -4 -23 1016.68 223.234   1
   1  -4 -22 4874.81 416.596   3
   1  -4 -22 5353.75 486.186   1
   1  -4 -21 16263.8 727.619   3
   1  -4 -21 16335.3 819.896   1
   1  -4 -20 24263.8 864.141   3
   1  -4 -20 23466.9 961.049   1
   1  -4 -19 4359.95 363.075   3
   1  -4 -19 3722.26 384.718   1
   1  -4 -18 19699.6 737.843   3
  -1   4  18 18500.3 809.607   3
   1  -4 -18 17583.5 790.540   1
  -1   4  18 20059.7 729.324   1
   1  -4 -17 4074.39 328.270   3
  -1   4  17 3916.52 360.987   3
   1  -4 -17 3560.72 355.170   1
  -1   4  17 4094.95 329.808   1
   1  -4 -16 969.355 162.506   3
  -1   4  16 789.204 165.446   3
  -1   4  16 799.166 153.772   1
   1  -4 -16 849.881 170.535   1
  -1  -4  16 784.770 178.190   2
  -1   4  15 26.0086 70.7074   3
   1  -4 -15 121.957 66.7747   3
   1  -4 -15 6.38384 81.6950   1
  -1   4  15 264.484 89.1235   1
  -1  -4  15 20.3989 91.0809   2
   1  -4 -14 1021.62 158.836   3
  -1   4  14 1002.98 174.622   3
  -1  -4  14 687.170 138.357   3
  -1   4  14 1242.57 173.606   1
  -1  -4  14 792.187 174.647   2
   1  -4 -14 820.211 167.428   1
  -1   4  13 2554.46 275.278   3
  -1  -4  13 2431.73 254.330   3
   1  -4 -13 2539.72 234.427   3
  -1   4  13 2362.69 225.133   1
  -1  -4  13 2348.62 286.000   2
   1  -4 -13 2504.87 274.759   1
  -1   4  12 1466.91 197.414   3
  -1  -4  12 1702.40 214.032   3
   1  -4 -12 1691.27 189.569   3
  -1   4  12 1696.38 245.319   2
  -1   4  12 1597.60 180.960   1
  -1  -4  12 1468.78 217.842   2
  -1   4  11 325.390 100.541   3
   1  -4 -11 184.413 73.7738   3
  -1   4  11 300.241 98.1445   2
  -1  -4  11 226.693 95.3022   2
  -1  -4  11 452.041 105.721   3
  -1   4  11 195.073 72.7668   1
  -1   4  10 9790.01 505.356   3
   1  -4 -10 9519.94 426.344   3
  -1  -4  10 9702.08 470.499   3
  -1   4  10 9675.52 561.088   2
  -1  -4  10 9539.08 539.430   2
  -1   4  10 9325.34 424.459   1
  -1   4   9 4351.32 328.687   3
   1  -4  -9 4032.02 282.869   3
  -1  -4   9 4551.15 313.148   3
  -1  -4   9 4515.72 364.779   2
  -1   4   9 4014.45 279.125   1
  -1   4   9 4173.41 357.725   2
   1  -4  -8 24125.7 687.848   3
  -1  -4   8 25199.9 719.123   3
  -1   4   8 25109.1 779.969   3
  -1   4   8 24204.0 680.660   1
  -1  -4   8 24832.9 847.965   2
  -1   4   8 25596.3 864.151   2
  -1   4   7 909.562 148.618   3
   1  -4  -7 797.339 129.398   3
  -1   4   7 787.837 168.202   2
  -1  -4   7 609.338 138.046   2
  -1   4   7 869.430 134.368   1
   1  -4  -6 7189.74 379.630   3
  -1   4   6 7245.47 412.251   3
  -1  -4   6 7283.86 462.707   2
  -1   4   6 7456.15 459.655   2
  -1   4   6 7119.67 377.637   1
  -1   4   5 2032.34 219.411   3
   1  -4  -5 1900.28 199.987   3
  -1  -4   5 2030.26 247.663   2
  -1   4   5 2062.51 235.527   2
  -1   4   5 1866.07 193.894   1
  -1   4   4 10160.0 482.453   3
   1  -4  -4 10800.3 479.739   3
  -1  -4   4 10847.6 560.444   2
  -1   4   4 10840.1 537.567   2
  -1   4   4 10869.8 479.123   1
  -1  -4   4 9622.97 403.341   3
   1  -4  -3 14477.5 567.991   3
  -1   4   3 15818.3 599.452   3
  -1   4   3 15617.9 584.166   1
  -1   4   3 16036.4 646.371   2
  -1  -4   3 15910.5 683.373   2
   1  -4  -2 28620.1 809.878   3
  -1  -4   2 28674.7 749.735   3
   1  -4  -2 30484.2 885.952   2
  -1  -4   2 29154.6 920.098   2
  -1   4   2 29423.9 860.900   2
  -1  -4   1 45.7120 51.2531   3
   1  -4  -1 107.481 68.4076   3
  -1  -4   1 14.8256 101.992   2
   1  -4  -1 34.5038 67.9333   2
  -1   4   1 98.6783 57.8753   2
  -1  -4   0 21067.7 610.699   3
   1  -4   0 22088.1 737.112   3
   1  -4   0 21613.7 747.303   2
  -1  -4   0 22046.6 795.459   2
  -1  -4  -1 33.1114 45.5904   3
   1  -4   1 52.2329 59.6119   3
  -1  -4  -1 72.6906 87.9804   2
   1  -4   1 11.3666 79.6071   2
   1  -4   2 14996.9 617.084   3
  -1  -4  -2 13738.2 470.514   3
   1  -4   2 14548.7 621.070   2
  -1  -4  -2 15042.2 653.466   2
   1   4   2 14790.2 625.629   1
  -1  -4  -3 5693.66 294.287   3
   1  -4   3 5327.79 374.286   3
   1  -4   3 5326.72 378.792   2
   1   4   3 5009.78 362.600   1
  -1  -4  -3 5671.22 411.583   2
   1  -4   4 9215.17 498.962   3
  -1  -4  -4 9325.83 361.480   3
   1  -4   4 9510.60 501.358   2
  -1   4  -4 9592.24 466.219   2
  -1  -4  -4 9822.12 539.371   2
   1   4   4 9273.65 485.260   1
  -1  -4  -5 944.728 115.339   3
   1  -4   5 1091.72 186.283   3
   1   4   5 1093.52 168.683   1
   1  -4   5 1134.74 177.986   2
   1  -4   6 20417.6 759.608   3
  -1  -4  -6 20902.4 511.899   3
   1   4   6 19805.7 553.672   3
   1  -4   6 20310.8 736.798   2
   1   4   6 20976.5 724.042   1
  -1  -4  -7 6640.04 284.013   3
   1   4   7 5913.54 305.252   3
   1   4   7 6718.88 406.896   1
   1  -4   7 5879.33 400.441   2
  -1  -4  -8 41944.4 711.101   3
   1   4   8 40196.8 803.390   3
   1   4   8 42151.9 1009.15   1
   1  -4   8 42158.5 1058.59   2
   1   4   9 13375.7 472.891   3
  -1  -4  -9 13707.2 415.235   3
   1   4   9 15050.1 601.955   1
   1  -4   9 14131.8 616.495   2
   1   4   9 14975.7 688.986   2
  -1  -4 -10 36920.5 696.280   3
   1   4  10 37653.5 811.475   3
   1   4  10 37867.0 950.899   1
   1   4  10 39156.2 1124.37   2
   1  -4  10 39385.9 1025.87   3
  -1  -4 -11 25.4563 48.7014   3
   1   4  11 69.1394 44.2734   3
   1  -4  11 22.7933 73.6193   2
   1   4  11 72.1832 95.7749   2
   1   4  11 16.1764 74.0832   1
   1  -4  11 235.622 93.3466   3
  -1  -4 -12 6475.61 316.458   3
   1  -4  12 6563.46 432.121   3
   1   4  12 6013.11 337.778   3
   1  -4  12 6064.97 418.124   2
   1   4  12 6161.63 394.222   1
  -1  -4 -12 6014.40 451.162   1
   1   4  12 6345.09 466.697   2
  -1  -4 -13 912.727 122.975   3
   1   4  13 758.647 126.315   3
   1  -4  13 622.217 150.153   2
   1   4  13 937.766 159.121   1
  -1  -4 -13 535.147 146.008   1
   1   4  14 11020.0 481.343   3
  -1  -4 -14 11491.8 449.005   3
   1   4  14 12284.9 555.615   1
   1  -4  14 11213.4 592.768   2
  -1  -4 -14 10880.5 635.336   1
  -1  -4 -15 6643.20 352.616   3
   1   4  15 7183.53 401.280   3
  -1  -4 -15 7799.32 539.636   1
   1  -4  15 7036.80 473.117   2
   1   4  16 8772.36 452.195   3
  -1  -4 -16 9360.96 434.088   3
   1  -4  16 9645.42 568.392   2
  -1  -4 -16 8379.11 576.560   1
   1   4  17 757.323 138.242   3
  -1  -4 -17 995.707 150.841   3
  -1  -4 -17 883.874 196.373   1
   1  -4  17 593.048 162.562   2
   1   4  18 1145.20 186.361   3
  -1  -4 -18 1345.05 185.118   3
  -1  -4 -18 1117.66 227.332   1
   1   4  19 35.8525 72.2391   3
  -1  -4 -19-53.4905 84.5395   3
  -1  -4 -20 6157.83 405.113   3
   1   4  20 6972.72 459.884   3
  -1  -4 -20 6809.90 556.967   1
  -1  -4 -21 804.583 164.174   3
   1   4  21 1090.30 197.877   3
  -1  -4 -21 1140.40 259.862   1
   1   4  22 9100.70 548.896   3
  -1  -4 -22 9157.69 517.123   3
  -1  -4 -22 8692.96 659.488   1
  -1  -4 -23 202.945 115.195   3
  -1  -4 -23 381.273 172.771   1
  -1  -4 -24 805.721 177.216   3
  -1  -4 -24 1033.78 245.997   1
  -1  -4 -25 353.722 139.754   3
  -1  -4 -25 300.379 159.280   1
  -1  -4 -26 1447.89 304.095   1
  -1  -4 -26 1672.43 253.426   3
  -1  -4 -27 60.2405 142.754   1
  -1  -4 -27 313.409 153.340   3
  -1  -4 -28 4221.71 412.814   3
  -1  -4 -28 4408.22 533.742   1
  -1  -4 -29 8.98811 135.691   1
  -1  -4 -29 239.866 132.508   3
  -1  -4 -30 610.892 221.194   1
  -1  -4 -30 573.582 174.163   3
  -1  -4 -31-36.7235 140.877   1
   1  -5 -30 1074.37 267.902   3
   1  -5 -30 460.332 199.410   1
   1  -5 -29 8.24796 109.883   3
   1  -5 -29 99.7758 132.982   1
   1  -5 -28 253.503 137.266   3
   1  -5 -28 159.830 160.861   1
   1  -5 -27-53.6119 95.9585   3
  -1  -5  27 47.0577 122.681   2
   1  -5 -27 293.917 196.914   1
   1  -5 -26 283.904 129.250   3
   1  -5 -26 398.623 169.027   1
  -1  -5  26 299.769 196.517   2
   1  -5 -25 1367.51 252.914   3
  -1  -5  25 1459.52 315.011   2
   1  -5 -25 1850.82 329.323   1
   1  -5 -24 36.7135 101.849   3
  -1  -5  24 178.098 124.181   2
   1  -5 -24 49.5268 110.290   1
   1  -5 -23 4878.65 444.680   3
   1  -5 -23 4838.04 507.401   1
  -1  -5  23 4769.99 522.255   2
   1  -5 -22 96.2511 107.330   3
   1  -5 -22-49.8073 148.584   1
  -1  -5  22 198.365 165.684   2
   1  -5 -21 1349.87 221.340   3
   1  -5 -21 2069.17 318.367   1
  -1  -5  21 1642.68 289.083   2
   1  -5 -20 256.860 93.9525   3
  -1  -5  20 247.741 140.356   2
   1  -5 -20 310.861 125.110   1
   1  -5 -19 1307.49 209.335   3
  -1  -5  19 1375.21 263.033   2
   1  -5 -18 380.370 129.555   3
  -1  -5  18 149.619 88.9831   2
   1  -5 -17 239.034 103.034   3
  -1  -5  17 476.223 189.388   2
   1  -5 -16 507.141 125.949   3
  -1   5  16 394.048 142.442   3
  -1  -5  16 302.499 136.824   2
   1  -5 -15 5261.42 373.801   3
  -1   5  15 5304.93 430.105   3
  -1  -5  15 4945.23 458.471   2
  -1   5  14 662.066 144.849   3
   1  -5 -14 441.660 128.465   3
  -1  -5  14 318.153 130.180   2
  -1   5  14 522.138 126.831   1
  -1   5  13 5514.02 425.641   3
   1  -5 -13 4926.75 348.467   3
  -1  -5  13 4306.24 413.545   2
  -1   5  13 5081.86 355.520   1
  -1   5  12 3748.47 346.905   3
   1  -5 -12 3632.07 301.048   3
  -1  -5  12 3580.83 385.305   2
  -1   5  12 3191.96 283.924   1
   1  -5 -11 15484.3 597.728   3
  -1   5  11 15216.8 682.197   3
  -1  -5  11 16004.7 672.333   3
  -1  -5  11 14648.0 757.422   2
  -1   5  11 14856.9 605.569   1
   1  -5 -10 134.413 86.6471   3
  -1   5  10 19.7198 90.5984   3
  -1  -5  10-52.5531 88.1933   3
  -1   5  10-89.8799 110.039   1
  -1  -5  10 14.6277 106.258   2
   1  -5  -9 1154.75 174.750   3
  -1   5   9 1255.95 190.497   3
  -1  -5   9 1155.55 216.562   2
  -1   5   9 1106.46 161.696   1
  -1  -5   9 1407.18 199.205   3
  -1   5   8 108.069 78.6574   3
   1  -5  -8 219.217 89.2601   3
  -1  -5   8 209.653 135.813   2
  -1  -5   8 239.537 95.5618   3
  -1   5   8 191.940 94.7744   1
  -1  -5   7 15880.8 620.046   3
  -1   5   7 15397.2 666.173   3
   1  -5  -7 16377.5 630.263   3
  -1   5   7 16465.8 649.238   1
  -1  -5   7 15844.1 771.201   2
   1  -5  -6-51.7614 80.4726   3
  -1   5   6 25.3986 80.7527   3
  -1  -5   6 96.4461 103.602   2
  -1   5   6-141.660 106.068   1
  -1  -5   6 67.8697 59.5780   3
  -1  -5   5 13112.1 539.239   3
  -1  -5   5 12045.0 584.347   3
   1  -5  -5 13066.6 580.824   3
  -1   5   5 13022.4 667.990   2
  -1  -5   5 12908.9 698.160   2
  -1   5   5 12384.6 580.715   1
     -5  -4 633.381 135.464   3
  -1  -5   4 764.561 153.167   3
  -1  -5   4 714.827 175.677   2
  -1  -5   4 736.416 138.006   3
  -1   5   4 666.114 133.843   1
  -1   5   4 788.305 176.600   2
  -1  -5   3 15669.4 641.039   3
   1  -5  -3 14895.8 641.676   3
  -1   5   3 15489.9 658.639   1
  -1  -5   3 15519.0 765.307   2
  -1   5   3 14574.7 698.931   2
   1  -5  -2 1316.59 199.150   3
  -1  -5   2 1100.62 173.457   3
  -1  -5   2 1150.47 220.517   2
   1  -5  -2 1203.65 223.954   2
  -1   5   2 1236.42 201.798   2
   1  -5  -1 15624.0 685.121   3
  -1  -5   1 15381.2 613.394   3
  -1   5   1 14709.7 681.031   2
   1   5  -1 15207.2 709.753   2
   1  -5  -1 15934.1 746.462   2
  -1  -5   1 16144.2 768.677   2
  -1  -5   0 157.570 84.0974   3
   1  -5   0 111.222 73.5224   3
  -1   5   0 117.443 75.0568   2
  -1  -5   0 97.2039 109.920   2
   1  -5   0 158.665 124.221   2
   1   5   0 227.825 129.159   2
  -1  -5  -1 19094.0 661.288   3
   1  -5   1 18122.9 760.091   3
  -1   5  -1 18017.1 740.502   2
   1  -5   1 18306.8 795.604   2
  -1  -5  -1 17843.9 817.159   2
  -1  -5  -2 607.371 124.629   3
   1  -5   2 698.951 157.309   3
  -1  -5  -2 403.019 144.117   2
   1   5   2 550.912 148.814   1
  -1   5  -2 448.359 136.255   2
   1  -5   2 770.064 173.257   2
  -1  -5  -3 7123.85 379.601   3
   1  -5   3 8125.82 510.504   3
  -1   5  -3 7331.17 469.112   2
   1   5   3 7816.05 509.345   1
   1  -5   3 7542.69 510.909   2
  -1  -5  -3 7896.44 543.319   2
  -1  -5  -4 628.360 119.951   3
   1  -5   4 500.591 146.015   3
   1   5   4 456.531 127.366   1
   1  -5   4 551.431 149.361   2
  -1  -5  -4 729.457 189.835   2
  -1   5  -4 604.163 151.264   2
   1  -5   5 16398.9 745.649   3
  -1  -5  -5 15965.8 540.813   3
   1  -5   5 17477.1 773.625   2
   1   5   5 18049.1 759.474   1
  -1  -5  -6 8.52724 63.5020   3
   1  -5   6-73.4977 95.3153   3
   1  -5   6-65.1285 84.9624   2
   1   5   6 4.92239 91.2237   1
  -1  -5  -7 8056.03 363.781   3
   1  -5   7 7672.33 523.177   3
   1  -5   7 7461.02 508.838   2
   1   5   7 8228.21 506.077   1
  -1  -5  -8 3.46806 51.2923   3
   1  -5   8-127.815 119.040   3
   1   5   8-0.94274 95.0808   1
   1  -5   8-28.0788 100.141   2
  -1  -5  -9 12241.0 437.818   3
   1   5   9 11446.0 488.558   3
   1  -5   9 12053.9 659.037   2
   1   5  10 761.054 129.883   3
  -1  -5 -10 799.239 121.346   3
   1  -5  10 876.152 187.132   2
   1   5  11 8075.37 423.698   3
  -1  -5 -11 8759.01 380.228   3
   1  -5  11 8555.28 555.354   2
   1   5  12 2464.91 233.679   3
  -1  -5 -12 2484.30 210.491   3
   1  -5  12 2442.84 302.471   2
  -1  -5 -13 6931.17 359.518   3
   1   5  13 6524.34 387.944   3
   1  -5  13 6484.70 494.816   2
  -1  -5 -14 657.541 116.555   3
   1   5  14 756.936 141.899   3
   1  -5  14 755.815 173.795   2
   1   5  15 240.472 92.1801   3
  -1  -5 -15 260.496 77.5229   3
   1  -5  15 50.5285 81.3229   2
   1   5  16 581.277 135.165   3
  -1  -5 -16 661.380 124.307   3
   1  -5  16 661.780 180.261   2
  -1  -5 -17 4356.66 316.972   3
   1   5  17 3973.53 335.762   3
   1  -5  17 4517.84 444.643   2
   1   5  18 1690.11 224.788   3
  -1  -5 -18 2333.06 245.961   3
  -1  -5 -18 2226.22 348.328   1
   1  -5  18 1673.77 296.208   2
  -1  -5 -19 9993.85 510.200   3
   1   5  19 9094.48 528.054   3
   1  -5  19 9836.40 672.583   2
  -1  -5 -19 9953.25 718.977   1
  -1  -5 -20 61.9930 67.3360   3
   1  -5  20 480.993 202.670   2
  -1  -5 -20 345.899 195.335   1
  -1  -5 -21 9471.23 526.263   3
   1  -5  21 8218.26 646.427   2
  -1  -5 -21 10011.5 748.164   1
  -1  -5 -22 2957.41 305.148   3
  -1  -5 -22 3903.29 492.497   1
   1  -5  22 2946.66 398.340   2
  -1  -5 -23 10750.1 576.130   3
  -1  -5 -23 12102.4 864.065   1
   1  -5  23 12424.3 811.169   2
  -1  -5 -24 1267.01 218.366   3
  -1  -5 -24 1403.49 341.984   1
   1  -5  24 1635.12 317.264   2
  -1  -5 -25 5323.30 427.111   3
   1  -5  25 5595.11 584.980   2
  -1  -5 -25 5228.97 601.123   1
   1  -5  26 1588.50 339.773   2
  -1  -5 -26 1856.01 391.237   1
  -1  -5 -27 162.303 192.315   1
   1  -5  27 270.233 147.967   2
   1  -5  28 2790.20 445.877   2
  -1  -5 -28 2937.49 473.263   1
   1  -6 -25 38.9213 102.324   3
   1  -6 -24 3611.39 404.328   3
   1  -6 -23 423.051 153.612   3
  -1  -6  23 625.277 264.984   2
   1  -6 -22 1251.58 233.630   3
  -1  -6  22 1538.51 352.425   2
   1  -6 -21 101.557 96.6372   3
  -1  -6  21-29.9212 155.652   2
   1  -6 -20 4273.18 395.621   3
  -1  -6  20 3717.72 473.915   2
   1  -6 -19 201.859 102.870   3
  -1  -6  19 509.656 203.054   2
   1  -6 -18 894.995 190.408   3
  -1  -6  18 838.759 223.298   2
   1  -6 -17 484.485 151.188   3
  -1  -6  17 740.216 246.457   2
   1  -6 -16 16882.8 714.613   3
  -1  -6  16 16290.5 932.373   2
   1  -6 -15 318.847 110.222   3
  -1  -6  15 521.471 201.660   2
   1  -6 -14 1186.18 198.364   3
  -1  -6  14 969.476 230.428   2
   1  -6 -13 247.138 96.7463   3
  -1  -6  13 245.503 133.661   2
   1  -6 -12 492.438 128.000   3
  -1  -6  12 514.999 181.188   2
   1  -6 -11 329.741 113.511   3
  -1  -6  11 270.044 130.354   2
  -1   6  10 5751.35 454.891   3
   1  -6 -10 6461.94 424.436   3
  -1  -6  10 6544.11 555.528   2
  -1   6   9-47.1668 105.711   3
   1  -6  -9 85.4563 79.2340   3
  -1  -6   9-75.2265 108.446   2
   1  -6  -8 402.494 128.662   3
  -1  -6   8 241.973 103.916   3
   1  -6  -7 97.2765 73.9467   3
  -1  -6   7 15.2128 92.2372   3
  -1  -6   7-119.545 152.796   2
  -1  -6   6 13745.4 698.538   3
  -1  -6   6 13519.6 629.049   3
   1  -6  -6 14104.4 657.012   3
  -1  -6   6 13569.5 792.088   2
  -1  -6   5 180.495 110.081   3
   1  -6  -5 291.049 112.798   3
  -1  -6   5 155.101 98.9343   3
  -1  -6   5 145.263 112.686   2
  -1  -6   4 4689.91 396.846   3
   1  -6  -4 5068.99 402.398   3
  -1  -6   4 5256.97 379.112   3
  -1  -6   4 5109.61 483.312   2
   1  -6  -3 273.086 113.685   3
  -1  -6   3 425.408 137.777   3
  -1  -6   3 225.369 96.7074   3
  -1  -6   3 265.524 129.324   2
   1  -6  -2 5587.22 444.522   3
  -1  -6   2 5007.71 394.897   3
  -1  -6   2 4868.89 482.661   2
   1  -6  -1 10678.6 622.362   3
  -1  -6   1 11856.2 598.794   3
  -1  -6   1 11687.0 731.101   2
   1  -6  -1 11614.4 701.223   2
   1  -6   0 5793.22 465.484   3
  -1  -6   0 6258.52 433.764   3
   1  -6   0 6659.25 548.386   2
  -1  -6   0 5855.82 529.888   2
  -1  -6  -1 7725.02 466.272   3
   1  -6   1 7618.89 539.657   3
  -1  -6  -1 2275.55 376.580   2
   1  -6   2 515.199 159.459   3
  -1  -6  -2 690.016 140.273   3
   1  -6   2 508.224 144.991   2
  -1  -6  -2 648.335 188.054   2
   1  -6   3 869.630 203.603   3
  -1  -6  -3 1138.11 185.690   3
   1  -6   3 809.333 184.852   2
  -1  -6  -3 1030.97 227.940   2
   1  -6   4 16667.2 817.723   3
  -1  -6  -4 16822.7 633.975   3
   1  -6   4 16803.0 857.813   2
   1  -6   5 250.238 132.136   3
  -1  -6  -5 44.3779 78.3628   3
   1  -6   5 141.841 112.536   2
   1  -6   6 9399.73 625.822   3
  -1  -6  -6 9058.46 442.097   3
   1  -6   6 9367.65 637.302   2
   1  -6   7 6404.38 527.272   3
  -1  -6  -7 6359.62 369.831   3
   1  -6   7 6138.76 524.483   2
   1  -6   8 20367.7 941.670   3
  -1  -6  -8 20132.2 633.164   3
   1  -6   8 20529.5 945.828   2
  -1  -6  -9 606.171 119.890   3
   1  -6   9 200.914 131.091   3
   1  -6   9 386.669 153.581   2
   1  -6  10 438.621 159.116   3
  -1  -6 -10 533.847 109.082   3
   1  -6  10 219.319 127.264   2
   1  -6  11 513.568 168.984   3
  -1  -6 -11 452.581 106.923   3
   1  -6  11 307.492 145.573   2
   1  -6  12 1497.16 279.171   3
  -1  -6 -12 2178.81 213.142   3
   1  -6  12 1757.51 279.412   2
   1  -6  13 123.817 98.7586   3
  -1  -6 -13-40.0856 73.2024   3
   1  -6  13-116.063 148.626   2
  -1  -6 -14 3635.21 281.763   3
   1  -6  14 4009.47 443.437   2
  -1  -6 -15 120.042 64.7714   3
   1  -6  15 81.7427 106.675   2
  -1  -6 -16 1102.53 166.062   3
   1  -6  16 987.945 232.974   2
  -1  -6 -17 43.0709 55.3901   3
   1  -6  17 61.4133 134.859   2
  -1  -6 -18 2868.12 270.592   3
   1  -6  18 3256.45 416.592   2
  -1  -6 -19 70.6161 66.7250   3
   1  -6  19 34.1149 133.773   2
   1  -6  20 193.088 157.159   2
   1  -6  21 586.629 206.451   2
   1  -6  22 3391.98 469.028   2
   1  -6  23-102.699 145.113   2
   1  -6  24 273.426 197.094   2
   1  -6  25 76.8956 163.379   2
   1  -7 -18-5.75213 87.7626   3
  -1  -7  18 161.920 160.989   2
   1  -7 -17 2490.53 300.953   3
  -1  -7  17 2682.53 418.443   2
   1  -7 -16-141.615 105.860   3
  -1  -7  16-58.6485 174.419   2
   1  -7 -15 491.148 145.441   3
  -1  -7  15 190.488 169.761   2
   1  -7 -14 464.566 148.501   3
  -1  -7  14 628.135 234.654   2
  -1  -7  13 215.914 131.601   3
   1  -7 -13 330.584 113.391   3
  -1  -7  13 328.854 173.516   2
  -1  -7  12-24.1970 105.775   3
   1  -7 -12-82.7650 93.1539   3
  -1  -7  12-56.9261 134.679   2
  -1  -7  11 1226.64 250.991   3
   1  -7 -11 1224.44 204.551   3
  -1  -7  11 1257.29 286.967   2
  -1  -7  10 34.2150 103.883   3
   1  -7 -10-125.164 112.171   3
  -1  -7  10-85.8179 147.289   2
  -1  -7   9 502.971 152.926   3
   1  -7  -9 257.718 117.326   3
  -1  -7   9 162.922 144.411   2
  -1  -7   8 1175.36 238.622   3
   1  -7  -8 1363.40 217.551   3
  -1  -7   8 1950.50 350.868   2
  -1  -7   7 6054.41 512.101   3
   1  -7  -7 6717.96 484.654   3
  -1  -7   7 6375.76 609.894   2
   1  -7  -6 604.051 178.755   3
  -1  -7   6 741.413 189.603   3
  -1  -7   6 934.938 274.935   2
  -1  -7   5 15510.0 792.980   3
   1  -7  -5 16447.1 783.078   3
  -1  -7   5 16529.1 966.769   2
   1  -7  -4 2772.57 335.698   3
  -1  -7   4 3759.21 391.208   3
  -1  -7   4 3242.51 439.375   2
   1  -7  -3 2865.09 345.574   3
  -1  -7   3 2797.09 341.136   3
  -1  -7   3 3052.70 419.334   2
   1  -7  -2 2411.62 324.747   3
  -1  -7   2 2209.75 295.243   3
  -1  -7   2 2602.21 384.515   2
  -1  -7   1 678.479 148.966   3
   1  -7  -1 560.795 180.764   3
  -1  -7   1 266.905 138.310   2
  -1  -7   0 31.2210 69.1186   3
   1  -7   0-127.580 127.874   3
   1  -7   0 13.3255 117.002   2
   1  -7   1 801.208 205.443   3
  -1  -7  -1 543.448 154.582   3
   1  -7   1 160.877 131.932   2
  -1  -7  -1 611.715 217.098   2
   1  -7   2 4982.65 481.575   3
  -1  -7  -2 4960.64 397.990   3
  -1  -7  -2 4996.27 531.537   2
   1  -7   2 4784.78 515.899   2
   1  -7   3 871.285 205.963   3
  -1  -7  -3 586.696 132.463   3
   1  -7   4 3281.72 397.045   3
  -1  -7  -4 3602.80 325.809   3
   1  -7   4 3637.46 437.386   2
  -1  -7  -5 765.555 153.309   3
   1  -7   5 821.909 210.127   3
   1  -7   5 823.835 213.631   2
  -1  -7  -6 7.55818 65.3940   3
   1  -7   6-115.574 158.476   3
   1  -7   6 133.202 147.742   2
  -1  -7  -7 5728.32 378.259   3
   1  -7   7 5656.98 533.580   3
   1  -7   7 5774.23 559.856   2
   1  -7   8 547.705 195.415   3
  -1  -7  -8 657.311 130.257   3
   1  -7   8 531.682 181.330   2
   1  -7   9 1919.86 323.789   3
  -1  -7  -9 2045.45 222.289   3
   1  -7   9 1383.82 274.413   2
  -1  -7 -10-54.2437 66.9264   3
   1  -7  10-11.0468 109.395   3
   1  -7  10-20.0489 135.433   2
   1  -7  11 495.727 188.209   3
  -1  -7 -11 803.597 145.599   3
   1  -7  11 722.280 201.976   2
   1  -7  12-150.058 105.362   3
   1  -7  12-66.8063 134.463   2
   1  -7  13 1144.18 269.624   3
   1  -7  13 1163.92 289.498   2
   1  -7  14 719.063 229.651   3
   1  -7  14 812.122 251.211   2
   1  -7  15-67.7173 187.843   3
   1  -7  15 37.1685 116.656   2
   1  -7  16-92.4187 132.486   3
   1  -7  16 188.439 105.613   2
   1  -7  17 928.081 256.217   3
   1  -7  17 933.775 256.111   2
   1  -7  18 90.2827 139.189   3
   1  -7  18-51.5267 128.817   2
   1  -7  19 779.801 264.376   3
   1  -7  19 696.645 226.998   2
   1  -7  20 639.295 254.356   2
  -1  -8  16-208.678 149.043   3
  -1  -8  15 61.6863 126.751   3
  -1  -8  14 386.784 169.697   3
  -1  -8  13 43.1773 119.383   3
  -1  -8  12 474.442 170.162   3
  -1  -8  11 222.430 141.886   3
  -1  -8  10 554.338 169.533   3
   1  -8 -10 856.596 198.049   3
  -1  -8  10 616.999 210.923   2
   1  -8  -9 503.190 156.425   3
  -1  -8   9 102.816 156.503   3
  -1  -8   9 234.446 161.533   2
   1  -8  -8 2207.14 305.416   3
  -1  -8   8 2127.09 337.754   3
  -1  -8   8 2158.20 403.944   2
  -1  -8   7 461.204 181.731   3
   1  -8  -7 334.556 130.401   3
  -1  -8   7 169.559 189.378   2
  -1  -8   6 1572.02 295.950   3
   1  -8  -6 1414.63 247.626   3
  -1  -8   6 1332.96 322.215   2
  -1  -8   5 272.864 148.499   3
   1  -8  -5 192.072 115.414   3
  -1  -8   5 89.3054 157.861   2
  -1  -8   4 1187.62 239.592   3
   1  -8  -4 1093.64 237.363   3
  -1  -8   4 795.996 247.548   2
   1  -8  -3 534.227 166.889   3
  -1  -8   3 252.316 133.142   3
  -1  -8   3 309.424 169.251   2
   1  -8  -2 1953.63 307.005   3
  -1  -8   2 2025.07 300.744   3
  -1  -8   2 2210.97 388.817   2
  -1  -8   1-27.4983 78.5000   3
   1  -8  -1-83.2750 99.1605   3
  -1  -8   0 1297.88 232.146   3
   1  -8   0 1264.16 261.130   3
  -1  -8   0 1546.37 333.061   2
   1  -8   1-118.094 129.428   3
  -1  -8  -1 188.857 137.939   2
   1  -8   2 1103.35 260.537   3
   1  -8   2 1287.70 302.367   2
   1  -8   3 102.605 131.372   3
   1  -8   3 46.5779 127.645   2
   1  -8   4 73.6887 115.375   3
   1  -8   4 190.930 173.818   2
   1  -8   5 257.521 155.767   3
   1  -8   5-99.7502 162.448   2
   1  -8   6 495.951 197.776   3
   1  -8   6 455.247 207.904   2
   1  -8   7 138.460 132.814   3
   1  -8   7-127.456 199.434   2
   1  -8   8 3036.64 421.929   3
   1  -8   8 3033.76 447.272   2
   1  -8   9 697.245 212.771   3
   1  -8   9 1180.27 288.445   2
   1  -8  10 2473.29 396.137   3
   1  -8  10 2334.25 413.499   2
   1  -8  11-165.949 155.854   3
   1  -8  11 376.789 201.102   2
   1  -8  12 993.527 266.341   3
   1  -8  12 597.654 242.465   2
   1  -8  13 175.463 151.552   3
   1  -8  13 136.554 139.397   2
   1  -8  14 763.301 259.226   3
   2   0 -35 326.239 160.576   1
   2   0 -34 1173.47 267.025   1
   2   0 -33 124.669 135.665   1
   2   0 -33 54.9168 129.484   3
   2   0 -32 2252.64 364.277   3
   2   0 -32 2118.23 329.729   1
   2   0 -31-28.9630 117.460   3
   2   0 -31-118.925 147.347   1
   2   0 -30 2430.74 355.910   3
   2   0 -30 2673.75 345.445   1
   2   0 -29-64.9222 132.712   3
   2   0 -29 244.266 148.022   1
   2   0 -28 609.456 178.230   3
   2   0 -28 873.972 229.197   1
   2   0 -27 577.857 201.091   3
   2   0 -27 515.473 209.529   1
   2   0 -26 28314.3 1073.89   3
   2   0 -26 32054.4 1092.27   1
   2   0 -25 324.714 167.606   3
   2   0 -25 788.834 250.934   1
   2   0 -24 10768.5 636.747   3
   2   0 -24 12763.9 664.189   1
   2   0 -23 483.154 179.604   3
   2   0 -22 13213.7 668.383   3
   2   0 -21-89.8639 87.8906   3
   2   0 -20 1058.00 186.196   3
  -2   0  19-77.4583 59.9253   3
   2   0 -19 310.613 137.691   3
  -2   0  18 20355.9 722.851   3
   2   0 -18 19207.6 731.546   3
   2   0 -17 25.3431 62.4126   3
   2   0 -16 306.316 100.087   3
   2   0 -15-57.2962 76.8776   3
   2   0 -14 2546.66 237.125   3
   2   0 -13-63.2500 58.3172   3
   2   0 -12 104338. 1394.58   3
   2   0 -11 20.9888 49.1891   3
   2   0 -10 154241. 1543.27   3
   2   0  -9-18.1044 51.4332   3
   2   0  -8 91206.8 1070.07   3
   2   0  -7 29.8867 34.9211   3
   2   0  -6 10352.5 324.337   3
   2   0  -5 9.39188 44.7149   3
   2   0  -4 8196.31 250.341   3
   2   0  -3 59.4019 33.2683   3
   2   0  -2 99110.2 782.002   3
   2   0  -1 19.2285 22.5727   3
   2   0  -1 12.8346 15.6031   1
   2   0   0 46075.6 526.543   3
  -2   0   0 44903.3 454.336   1
   2   0   1-30.4465 32.6942   3
  -2   0  -1 138.754 32.7034   1
   2   0   2 334984. 1480.34   3
  -2   0  -2 330112. 1340.05   1
   2   0   3-21.9829 32.6182   3
  -2   0  -3-1.46571 28.5192   1
  -2   0  -4 115675. 908.540   1
  -2   0  -5 29.6209 56.6648   1
  -2   0  -6 174576. 1293.98   1
   2   0   7 9.39891 27.4835   3
  -2   0  -7 41.7360 49.9478   1
   2   0   8 7675.14 275.062   3
  -2   0  -8 7983.52 316.632   1
  -2   0  -9 45.5248 58.5959   1
   2   0   9-0.22203 30.5212   3
   2   0  10 7887.33 305.150   3
  -2   0 -10 8492.78 361.697   1
   2   0  11 190.868 58.9757   3
  -2   0 -11 279.017 111.851   1
   2   0  12 73719.9 1018.72   3
  -2   0 -12 73168.1 1154.90   1
   2   0  13 61.7623 59.7671   3
  -2   0 -13 442.172 161.508   1
   2   0  14 32609.3 748.002   3
  -2   0 -14 30236.8 800.926   1
   2   0  15 114.996 75.6216   3
  -2   0 -15 319.457 154.649   1
  -2   0 -15 170.363 118.224   3
   2   0  16 40620.2 902.910   3
  -2   0 -16 39886.3 988.707   1
  -2   0 -16 38774.8 913.058   3
   2   0  17 151.203 86.8753   3
  -2   0 -17 140.084 111.647   3
  -2   0 -17 250.176 151.853   1
   2   0  18 4456.46 326.801   3
  -2   0 -18 4193.35 345.869   1
  -2   0 -18 3822.27 312.878   3
   2   0  19 646.719 161.513   3
  -2   0 -19 488.048 179.629   3
  -2   0 -19 615.053 199.119   1
   2   0  20 59251.6 1246.59   3
  -2   0 -20 56025.5 1264.65   3
  -2   0 -20 57688.1 1330.83   1
   2   0  21 1127.92 214.860   3
  -2   0 -21 929.385 251.828   3
  -2   0 -21 930.082 240.813   1
  -2   0 -22 24108.0 907.032   1
  -2   0 -22 22810.7 857.622   3
  -2   0 -23 425.051 181.940   1
  -2   0 -24 16917.3 792.301   1
  -2   0 -25 296.375 180.522   1
  -2   0 -26 1038.82 220.150   1
  -2   0 -27 552.713 202.031   1
  -2   0 -28 894.078 237.840   1
  -2   0 -29 431.571 211.568   1
  -2   0 -30 10796.8 728.036   1
  -2   0 -31 310.795 219.021   1
  -2   0 -32 1228.90 284.194   1
  -2   0 -33 58.2486 164.366   1
   2  -1 -35 422.902 201.260   1
   2   1 -34 390.070 204.009   1
   2  -1 -34 303.411 169.189   1
   2   1 -33 791.270 240.373   1
   2  -1 -33 692.730 226.954   3
   2  -1 -33 843.596 232.764   1
   2   1 -32 402.228 229.780   1
   2  -1 -32 341.126 177.257   3
   2  -1 -32 72.8806 118.562   1
   2   1 -32-22.3117 137.641   3
   2  -1 -31 7554.60 621.323   3
   2   1 -31 8388.30 672.833   3
   2  -1 -31 8221.38 604.548   1
   2   1 -31 8116.94 649.157   1
   2  -1 -30 1625.96 301.847   3
   2   1 -30 1428.32 292.437   3
   2  -1 -30 1431.01 271.873   1
   2  -1 -29 11871.7 751.663   3
   2   1 -29 11758.9 761.285   3
   2  -1 -29 12496.8 706.312   1
   2  -1 -28 2859.49 378.869   3
   2   1 -28 3004.87 398.106   3
   2  -1 -28 3066.28 370.643   1
   2   1 -27 7372.15 584.126   3
   2  -1 -27 8141.34 585.191   3
   2  -1 -27 7648.12 530.170   1
   2  -1 -26 794.606 200.887   3
   2  -1 -26 661.641 193.817   1
   2   1 -26 280.756 142.681   3
   2  -1 -25 1571.32 260.326   3
   2  -1 -25 1624.13 245.367   1
   2   1 -25 1100.22 236.657   3
   2  -1 -24 1521.12 253.144   3
   2  -1 -24 1331.00 231.399   1
   2   1 -24 1498.21 253.962   3
   2  -1 -23 2966.39 333.434   3
   2   1 -23 3191.53 346.980   3
   2  -1 -23 3598.80 333.090   1
   2  -1 -22 355.848 145.150   3
   2  -1 -22 77.0905 116.227   1
   2   1 -22 302.455 128.268   3
   2  -1 -21 14718.3 692.067   3
   2   1 -21 14193.9 688.085   3
   2  -1 -21 14962.4 632.534   1
   2  -1 -20 2993.65 317.879   3
   2   1 -20 3117.22 326.648   3
   2  -1 -20 3236.01 296.200   1
   2   1 -19 3236.05 317.119   3
   2  -1 -19 2782.01 293.176   3
  -2  -1  19 3111.44 298.916   3
  -2   1  19 3017.30 286.283   3
   2  -1 -19 3204.01 284.141   1
   2  -1 -18 2394.65 259.375   3
  -2   1  18 2698.08 265.726   3
  -2  -1  18 3069.42 290.451   3
   2   1 -18 2803.74 283.189   3
   2  -1 -18 2523.54 250.134   1
   2  -1 -17 13732.1 595.647   3
   2   1 -17 14254.5 623.213   3
  -2   1  17 14421.0 591.533   3
   2  -1 -17 14071.1 542.107   1
   2  -1 -16 3331.76 288.133   3
  -2   1  16 3447.21 282.024   3
   2   1 -16 4280.55 340.456   3
   2  -1 -16 3754.66 281.819   1
   2   1 -15 28018.3 809.529   3
   2  -1 -15 26281.7 755.740   3
   2  -1 -15 25929.8 678.152   1
   2  -1 -14 717.262 135.920   3
   2   1 -14 739.159 156.493   3
   2  -1 -14 1021.14 147.576   1
   2  -1 -13 19136.2 602.937   3
   2   1 -13 19490.5 638.772   3
   2  -1 -13 19681.2 535.617   1
   2   1 -12 22.4769 64.3033   3
   2  -1 -12 12.0604 48.2795   3
   2  -1 -12 90.0795 68.8555   1
   2  -1 -11 3320.35 237.251   3
   2   1 -11 3459.30 255.030   3
   2  -1 -11 3590.49 210.477   1
   2   1 -10 2675.28 231.373   3
   2  -1 -10 2572.65 200.297   3
   2  -1 -10 2544.94 166.860   1
   2   1  -9 86878.9 1180.98   3
   2  -1  -9 85657.4 1087.43   3
   2  -1  -9 89226.9 884.019   1
   2  -1  -8 36806.5 685.106   3
   2   1  -8 37785.5 734.856   3
   2  -1  -8 38727.9 537.397   1
   2  -1  -7 18427.8 464.749   3
   2   1  -7 19142.7 496.456   3
   2  -1  -7 19690.4 340.962   1
   2   1  -6 11.3832 38.6529   3
   2  -1  -6 87.5164 40.3783   3
   2  -1  -6 12.5124 28.1954   1
   2   1  -5 403.568 69.3593   3
   2  -1  -5 411.519 70.8851   3
  -2  -1   5 302.058 56.2401   3
   2  -1  -5 303.642 34.4310   1
   2  -1  -4-25.1330 29.8831   3
   2   1  -4 10.0775 29.0277   3
  -2  -1   4-18.1458 26.2256   3
   2   1  -3 14903.8 333.518   3
   2  -1  -3 15427.2 402.943   3
  -2  -1   3 15311.1 316.823   3
  -2  -1   2 10873.5 239.588   3
   2  -1  -2 10934.7 340.385   3
   2   1  -2 10440.3 251.626   3
  -2  -1   2 11129.6 312.728   2
   2   1  -1 615.542 54.8780   3
   2  -1  -1 542.964 77.5373   3
  -2  -1   1 600.814 50.7065   3
  -2  -1   1 679.702 81.8927   2
  -2  -1   0 12211.4 184.474   3
   2  -1   0 12299.1 373.532   3
   2   1   0 12004.7 197.860   3
  -2   1   0 12525.3 236.366   2
  -2  -1   0 12395.6 324.597   2
   2  -1   1 225556. 1593.95   3
  -2  -1  -1 225336. 1375.34   2
  -2   1  -1 225683. 933.047   2
   2  -1   1 229585. 947.596   2
   2  -1   2 148037. 1332.79   3
   2   1   2 153099. 1140.46   2
  -2  -1  -2 149187. 1282.14   1
   2  -1   2 154036. 793.409   2
  -2  -1  -2 154047. 1131.32   2
   2  -1   3 935018. 3424.32   3
   2  -1   3 991447. 2057.83   2
  -2  -1  -3 960447. 3279.76   1
  -2  -1  -3 999999. 2914.02   2
   2   1   3 931104. 2903.64   2
   2   1   4 569929. 2318.23   2
  -2  -1  -4 557887. 2545.27   1
   2   1   5 14627.7 237.936   3
  -2  -1  -5 14520.7 417.762   1
   2   1   5 13985.7 372.642   2
   2   1   6 60277.7 566.077   3
  -2  -1  -6 61285.2 873.387   1
   2   1   7 13103.4 294.089   3
  -2  -1  -7 12501.2 278.276   3
  -2  -1  -7 13247.9 417.846   1
   2   1   8 10758.2 296.151   3
  -2  -1  -8 11248.2 289.215   3
  -2  -1  -8 10205.5 382.710   1
  -2  -1  -9 7974.10 264.013   3
   2   1   9 8055.64 279.250   3
  -2  -1  -9 8331.39 351.721   1
  -2  -1 -10 9973.34 319.262   3
   2   1  10 10587.5 340.470   3
  -2  -1 -10 10353.4 409.694   1
   2   1  11 13495.5 407.480   3
  -2  -1 -11 12804.7 384.635   3
  -2  -1 -11 12563.9 463.031   1
   2   1  12 5358.23 272.619   3
   2  -1  12 5296.15 304.616   3
  -2  -1 -12 4851.89 254.197   3
  -2  -1 -12 5224.55 313.071   1
  -2  -1 -13 1796.22 163.334   3
   2   1  13 1806.44 167.105   3
   2  -1  13 2006.16 190.613   3
  -2  -1 -13 1756.48 189.136   1
   2   1  14 0.68140 67.7881   3
  -2  -1 -14 143.496 89.2980   3
   2  -1  14 19.9629 56.3546   3
  -2  -1 -14 242.653 129.844   1
   2   1  15 55590.8 988.964   3
   2  -1  15 56744.7 1068.86   3
  -2  -1 -15 52162.9 963.519   3
  -2  -1 -15 51139.0 1078.59   1
   2   1  16 738.667 141.935   3
   2  -1  16 509.357 123.095   3
  -2  -1 -16 623.185 139.092   3
  -2  -1 -16 942.917 193.070   1
   2   1  17 19125.3 628.188   3
   2  -1  17 19759.5 673.365   3
  -2  -1 -17 18174.4 618.677   3
  -2  -1 -17 18095.9 684.462   1
   2  -1  18 4829.95 352.144   3
   2   1  18 4688.73 327.742   3
  -2  -1 -18 4512.06 324.922   3
  -2  -1 -18 4372.46 357.338   1
   2   1  19 16966.7 629.208   3
   2  -1  19 18008.1 689.022   3
  -2  -1 -19 16287.5 627.823   3
  -2  -1 -19 16249.1 687.880   1
   2   1  20 90.7746 93.0948   3
   2  -1  20 277.265 126.612   3
  -2  -1 -20 93.7410 114.943   1
  -2  -1 -20 183.921 94.9336   3
   2   1  21 2043.82 240.691   3
  -2  -1 -21 2103.64 246.710   3
  -2  -1 -21 1820.89 261.401   1
  -2  -1 -22 10525.2 559.639   3
   2   1  22 11145.4 560.988   3
  -2   1 -22 11353.7 661.386   1
  -2  -1 -22 10575.8 604.823   1
   2   1  23 1326.95 212.761   3
  -2   1 -23 1703.50 296.753   1
  -2  -1 -23 1044.52 236.924   1
  -2  -1 -23 650.201 194.389   3
  -2  -1 -24 5905.48 440.694   3
  -2   1 -24 6270.26 512.768   1
  -2  -1 -24 5971.26 476.165   1
  -2   1 -25 1336.18 276.181   1
  -2  -1 -25 1194.01 221.411   3
  -2  -1 -25 1187.91 237.840   1
  -2  -1 -26 2739.04 339.824   3
  -2   1 -26 3244.52 397.139   1
  -2  -1 -26 3007.65 370.887   1
  -2   1 -27 23915.4 1037.68   1
  -2  -1 -27 23018.6 954.004   3
  -2  -1 -27 23550.0 1015.57   1
  -2   1 -28 1995.50 329.863   1
  -2  -1 -28 2684.25 372.525   1
  -2  -1 -28 2260.70 321.950   3
  -2  -1 -29 3557.62 432.860   1
  -2  -1 -29 3358.88 395.422   3
  -2   1 -29 3187.22 406.234   1
  -2   1 -30 3205.43 421.863   1
  -2  -1 -30 4032.31 464.975   1
  -2  -1 -30 3609.34 413.026   3
  -2   1 -31 7179.62 612.223   1
  -2  -1 -31 6452.53 580.619   1
  -2   1 -32 73.0240 162.161   1
  -2  -1 -32 270.620 195.342   1
  -2  -1 -33 2048.56 364.054   1
   2  -2 -35-135.287 167.971   1
   2  -2 -34 1983.78 334.570   1
   2  -2 -33-54.6059 161.939   1
   2  -2 -33 313.199 196.426   3
   2  -2 -32 2144.77 343.942   1
   2   2 -32 1925.44 343.575   3
   2  -2 -32 2808.34 397.498   3
   2  -2 -31 523.188 193.427   3
   2  -2 -31 901.981 221.339   1
   2  -2 -30 1435.26 282.009   3
   2   2 -30 1258.74 270.729   3
   2  -2 -30 1324.27 260.757   1
   2  -2 -29 19.8607 123.065   3
   2  -2 -29 55.1673 115.121   1
   2   2 -29-41.8469 110.401   3
   2  -2 -28 2707.41 364.802   3
   2   2 -28 2262.21 352.486   3
   2  -2 -28 2681.50 333.615   1
   2  -2 -27 107.386 123.427   3
   2   2 -27 15.2216 127.530   3
   2  -2 -27-20.6701 89.7574   1
   2  -2 -26 4930.81 458.826   3
   2   2 -26 6143.99 541.974   3
   2  -2 -26 5193.35 441.056   1
   2  -2 -25 369.812 168.763   3
   2  -2 -25 174.790 132.532   1
   2   2 -25 241.394 150.808   3
   2  -2 -24 11226.9 661.311   3
   2   2 -24 12063.2 721.476   3
   2  -2 -24 10991.2 604.766   1
   2  -2 -23 1110.43 223.371   3
   2  -2 -23 953.280 191.577   1
   2   2 -23 1124.58 242.803   3
   2  -2 -22 6543.04 482.033   3
   2   2 -22 7015.78 519.292   3
   2  -2 -22 6270.16 436.478   1
   2   2 -21 3061.49 345.551   3
   2  -2 -21 2857.00 313.355   3
   2  -2 -21 2712.91 287.665   1
   2   2 -20 4307.54 389.764   3
   2  -2 -20 4951.52 392.318   3
   2  -2 -20 4258.36 333.670   1
   2  -2 -19 971.332 180.069   3
  -2   2  19 1173.10 189.489   3
   2   2 -19 1488.15 239.801   3
   2  -2 -19 1269.79 185.251   1
  -2   2  18 35190.2 986.955   3
   2   2 -18 36111.6 1063.61   3
  -2  -2  18 35523.3 999.234   3
   2  -2 -18 35656.7 980.804   3
   2  -2 -18 34207.2 881.770   1
  -2  -2  17 5495.10 395.579   3
  -2   2  17 5082.05 368.915   3
   2   2 -17 5896.68 436.302   3
   2  -2 -17 5566.49 382.818   3
   2  -2 -17 5428.20 345.609   1
  -2   2  16 50810.6 1125.35   3
   2  -2 -16 49225.9 1079.27   3
   2   2 -16 49914.6 1189.99   3
  -2  -2  16 52259.4 1152.74   3
   2  -2 -16 50699.2 995.130   1
  -2   2  15 499.717 127.841   3
  -2  -2  15 483.327 137.299   3
   2  -2 -15 510.427 123.907   3
   2   2 -15 857.982 186.804   3
   2  -2 -15 438.008 103.393   1
  -2  -2  14 26779.6 787.310   3
   2  -2 -14 26969.0 752.699   3
  -2   2  14 27084.6 782.999   3
   2   2 -14 26080.7 812.359   3
   2  -2 -14 26808.9 670.876   1
   2   2 -13 9019.72 463.242   3
  -2  -2  13 9352.98 454.889   3
  -2   2  13 9670.57 459.728   3
   2  -2 -13 9509.08 432.595   3
   2  -2 -13 9309.56 381.259   1
   2   2 -12 34251.4 867.738   3
  -2   2  12 36128.7 855.177   3
   2  -2 -12 35876.4 812.832   3
   2  -2 -12 35099.0 702.611   1
   2   2 -11 10317.6 462.986   3
   2  -2 -11 10755.9 430.837   3
  -2   2  11 10881.5 459.970   3
   2  -2 -11 10014.9 361.664   1
  -2   2  10 47275.6 937.772   3
   2   2 -10 46250.9 933.438   3
   2  -2 -10 48355.1 883.514   3
   2  -2 -10 46253.1 741.730   1
   2   2  -9 18325.8 562.446   3
   2  -2  -9 17599.2 524.102   3
  -2  -2   9 18112.0 546.160   3
   2  -2  -9 17095.2 431.639   1
  -2   2   9 18853.9 425.768   1
   2   2  -8 29858.3 688.111   3
   2  -2  -8 28293.6 647.721   3
  -2  -2   8 28649.8 660.529   3
   2  -2  -8 28459.4 540.169   1
  -2   2   8 29122.1 486.727   1
  -2  -2   7 176.846 57.1972   3
   2  -2  -7 43.4314 46.9099   3
   2  -2  -7 90.7925 35.5486   1
  -2   2   7 147.765 43.6626   1
   2   2  -7 78.1215 52.9033   3
   2  -2  -6 6826.73 316.399   3
   2   2  -6 7096.80 303.840   3
  -2  -2   6 7247.77 300.100   3
   2  -2  -6 7340.57 254.169   1
  -2   2   6 7077.16 216.405   1
   2   2  -5 21002.4 487.602   3
  -2  -2   5 21349.4 484.017   3
   2  -2  -5 20496.4 542.772   3
  -2   2   5 20925.6 364.490   1
  -2  -2   5 20174.3 560.614   2
   2   2  -4 16142.3 400.581   3
   2  -2  -4 16053.7 487.125   3
  -2  -2   4 15852.4 393.215   3
  -2  -2   4 16064.2 497.462   2
  -2   2   4 15836.4 322.020   1
   2   2  -3 12458.2 323.816   3
   2  -2  -3 12593.7 433.389   3
  -2  -2   3 12862.0 334.715   3
  -2  -2   3 12540.3 438.355   2
  -2   2   3 11976.9 288.540   1
  -2   2   3 13166.9 404.494   2
  -2  -2   2 36491.0 507.444   3
   2  -2  -2 37352.2 757.167   3
  -2  -2   2 36963.0 752.200   2
  -2   2   2 37396.1 659.535   2
  -2  -2   1 2975.02 132.186   3
   2  -2  -1 2933.04 215.970   3
  -2  -2   1 2555.99 202.534   2
  -2   2   1 2539.94 169.887   2
  -2  -2   0 10641.1 215.374   3
   2  -2   0 10555.4 412.434   3
  -2  -2   0 10100.3 392.500   2
  -2   2   0 10872.5 338.530   2
   2  -2   0 10776.7 337.911   2
  -2  -2  -1 6711.58 144.949   3
   2  -2   1 6380.41 328.845   3
  -2   2  -1 6838.22 261.307   2
  -2  -2  -1 6879.73 322.030   2
   2  -2   1 6383.82 259.306   2
   2  -2   2 1152.02 145.527   3
  -2   2  -2 1252.21 112.570   2
   2  -2   2 1221.00 117.117   2
  -2  -2  -2 999.704 129.629   2
   2  -2   3 2043.04 194.169   3
   2  -2   3 2227.29 158.293   2
  -2   2  -3 2189.13 147.585   2
  -2  -2  -3 1837.27 171.385   2
   2  -2   4 61380.4 1056.39   3
  -2  -2  -4 59343.1 1021.91   1
  -2  -2  -4 60236.5 954.095   2
   2  -2   4 61869.2 823.538   2
  -2  -2  -5 16711.3 550.320   1
   2  -2   5 17124.1 434.708   2
  -2  -2  -6 111738. 645.681   3
   2   2   6 111563. 659.496   3
  -2  -2  -6 107960. 1412.63   1
   2   2   6 113048. 1371.75   2
   2  -2   6 109157. 1106.15   2
   2   2   7 97.0872 28.2005   3
  -2  -2  -7 141.174 42.1226   3
  -2  -2  -7 70.6180 65.4014   1
   2   2   7 95.1512 55.9378   2
   2  -2   7 94.3142 43.0545   2
  -2  -2  -8 12881.1 283.053   3
   2   2   8 11905.7 268.862   3
  -2  -2  -8 11890.4 481.170   1
   2   2   8 12899.1 480.000   2
   2   2   9 16243.0 348.626   3
  -2  -2  -9 17871.2 370.614   3
  -2  -2  -9 16455.0 573.638   1
   2   2   9 17206.7 569.337   2
   2   2  10 24781.8 470.173   3
  -2  -2 -10 25639.4 474.731   3
  -2  -2 -10 25705.7 724.784   1
   2   2  11 390.090 68.9756   3
  -2  -2 -11 414.568 115.126   1
  -2  -2 -11 423.505 72.6172   3
  -2  -2 -12 6003.57 264.118   3
   2   2  12 6169.87 269.283   3
  -2  -2 -12 5910.38 365.578   1
   2   2  13 160.730 61.4427   3
  -2  -2 -13 367.237 87.7841   3
  -2  -2 -13 184.987 63.8183   1
  -2  -2 -14 30095.3 659.025   3
   2   2  14 29562.3 661.264   3
  -2  -2 -14 30231.5 871.984   1
  -2  -2 -15 1674.24 174.917   3
   2   2  15 1604.75 171.098   3
   2  -2  15 2000.46 225.889   3
   2   2  15 2379.16 250.000   1
  -2  -2 -15 1813.21 236.925   1
   2   2  16 39606.7 842.879   3
   2  -2  16 44312.9 1053.58   3
  -2  -2 -16 42503.9 855.867   3
  -2  -2 -16 40495.6 1059.71   1
   2   2  16 44608.4 1063.73   1
   2   2  17 439.191 123.211   3
   2  -2  17 448.590 139.576   3
  -2  -2 -17 159.154 116.296   1
  -2  -2 -17 559.835 130.942   3
  -2  -2 -18 22569.1 682.955   3
   2  -2  18 23797.4 808.743   3
  -2  -2 -18 23236.2 841.972   1
   2   2  19 275.496 104.346   3
  -2  -2 -19 255.289 109.550   1
  -2  -2 -19 303.637 104.247   3
   2   2  20 34.2268 47.7617   3
  -2  -2 -20-104.872 127.338   1
  -2  -2 -20 41.9730 61.8002   3
   2   2  21 159.393 85.5083   3
  -2  -2 -21 97.9849 82.4080   1
  -2  -2 -21 194.797 92.8602   3
   2   2  22 165.348 62.8563   3
  -2  -2 -22-22.9625 118.044   1
  -2  -2 -22 196.416 99.8871   3
   2   2  23 18.9201 63.9482   3
  -2  -2 -23-47.9455 140.124   1
  -2  -2 -23 81.3547 80.6645   3
  -2  -2 -24 5002.88 400.733   3
  -2  -2 -24 4252.78 419.038   1
  -2  -2 -25 1996.58 267.489   3
  -2  -2 -25 1003.25 217.382   1
  -2  -2 -26 928.536 190.607   1
  -2  -2 -26 1304.92 219.268   3
  -2  -2 -27-190.151 165.791   1
  -2  -2 -27 43.4487 96.8103   3
  -2  -2 -28 1556.27 275.232   1
  -2  -2 -28 1750.96 263.768   3
  -2  -2 -29 221.573 137.708   3
  -2  -2 -29 510.621 159.623   1
  -2  -2 -30 2968.78 366.546   3
  -2  -2 -30 3111.34 424.068   1
  -2   2 -30 3452.10 445.609   1
  -2  -2 -31 607.589 191.659   3
  -2   2 -31 973.197 252.535   1
  -2  -2 -31 749.083 202.150   1
  -2  -2 -32 275.193 152.028   1
  -2  -2 -32 685.626 224.518   3
  -2  -2 -33 1877.91 322.058   3
  -2  -2 -34 704.361 214.002   3
   2  -3 -34 226.949 134.683   1
   2  -3 -33 537.665 158.423   1
   2  -3 -32 261.163 178.882   3
   2  -3 -32-88.7808 204.821   1
   2  -3 -31 4415.26 492.006   3
   2  -3 -31 4319.44 481.198   1
   2  -3 -30 763.959 215.788   3
   2  -3 -30 394.395 137.925   1
   2  -3 -29 3675.01 436.738   3
   2  -3 -29 3037.40 394.742   1
   2  -3 -28 324.015 166.675   3
   2  -3 -28 44.4297 161.406   1
   2  -3 -27 2654.86 357.400   3
   2  -3 -27 2620.18 336.955   1
   2  -3 -26 1227.99 245.156   3
   2  -3 -26 973.566 202.500   1
   2   3 -26 1133.23 261.732   3
   2  -3 -25 10668.4 670.860   3
   2   3 -25 10786.3 729.943   3
   2  -3 -25 9895.12 636.724   1
   2  -3 -24 937.871 218.374   3
   2  -3 -24 1025.54 225.393   1
   2   3 -24 1222.92 272.835   3
   2  -3 -23 24672.8 961.572   3
   2   3 -23 23076.1 1033.04   3
   2  -3 -23 23616.2 928.440   1
   2  -3 -22 7578.68 524.113   3
   2   3 -22 7932.24 599.993   3
   2  -3 -22 7366.78 515.901   1
   2  -3 -21 19550.5 805.430   3
   2   3 -21 19357.7 898.461   3
   2  -3 -21 19979.6 802.619   1
   2  -3 -20 26.9463 76.1521   3
   2   3 -20 180.162 140.692   3
   2  -3 -20 3.75941 72.9691   1
   2  -3 -19 8943.84 520.115   3
   2   3 -19 8647.58 578.887   3
   2  -3 -19 9209.47 515.021   1
  -2   3  18 36317.2 1089.23   3
   2  -3 -18 35933.1 1005.96   3
   2  -3 -18 34942.4 964.102   1
   2   3 -18 34832.9 1124.40   3
   2  -3 -17 655.414 155.362   3
  -2   3  17 916.685 194.119   3
   2  -3 -17 800.654 162.590   1
   2   3 -17 1035.36 214.991   3
  -2  -3  16 12402.6 592.381   3
   2  -3 -16 12320.3 562.557   3
  -2   3  16 12924.5 627.340   3
   2  -3 -16 11666.1 529.147   1
   2   3 -16 11417.9 607.291   3
  -2  -3  15 5610.68 385.933   3
  -2   3  15 5253.60 387.131   3
   2  -3 -15 5861.93 373.640   3
   2  -3 -15 4965.90 337.676   1
   2   3 -15 5027.29 393.766   3
   2  -3 -14 1723.15 205.890   3
  -2   3  14 2031.02 243.415   3
  -2  -3  14 2011.84 234.684   3
   2   3 -14 2212.74 260.825   3
  -2   3  14 2244.03 206.176   1
   2  -3 -14 1927.23 207.345   1
  -2   3  13 39032.0 1018.51   3
   2  -3 -13 38454.1 901.673   3
  -2  -3  13 39707.8 963.426   3
  -2   3  13 38407.2 775.164   1
   2  -3 -13 37853.4 866.333   1
   2   3 -13 37995.0 1008.21   3
  -2   3  12 742.138 154.086   3
  -2  -3  12 933.877 163.665   3
   2  -3 -12 590.544 118.002   3
   2  -3 -12 909.727 141.916   1
  -2   3  12 883.632 128.996   1
   2   3 -12 947.077 175.890   3
   2  -3 -11 18402.4 602.939   3
  -2  -3  11 18548.4 623.742   3
  -2   3  11 19197.0 687.112   3
   2  -3 -11 17006.9 550.854   1
  -2   3  11 17565.4 481.526   1
   2  -3 -10 2309.68 209.665   3
  -2   3  10 2149.59 224.931   3
   2  -3 -10 2034.34 189.479   1
  -2   3  10 2319.42 170.775   1
   2  -3  -9 2765.78 231.911   3
  -2   3   9 2785.39 257.668   3
  -2  -3   9 2316.25 240.045   2
  -2   3   9 2718.66 177.388   1
   2  -3  -8 16655.6 556.565   3
  -2  -3   8 15798.5 509.488   3
  -2   3   8 18347.2 650.304   3
  -2   3   8 17547.3 447.240   1
  -2  -3   8 16954.6 625.959   2
  -2   3   7 44295.0 1002.54   3
   2  -3  -7 42806.4 894.651   3
  -2  -3   7 42636.1 803.616   3
  -2  -3   7 43144.3 993.514   2
  -2   3   7 43943.4 707.648   1
  -2   3   6 20768.4 677.450   3
  -2  -3   6 19547.1 521.082   3
   2  -3  -6 20002.0 610.011   3
  -2  -3   6 19042.6 656.745   2
  -2   3   6 18777.8 462.733   1
  -2   3   5 57527.4 1123.98   3
  -2  -3   5 56154.4 841.969   3
   2  -3  -5 55734.3 1037.95   3
  -2   3   5 56716.2 822.874   1
  -2  -3   5 55867.3 1115.34   2
  -2   3   5 54038.6 1040.86   2
  -2   3   4 27121.5 762.276   3
  -2  -3   4 26118.3 547.934   3
   2  -3  -4 26716.0 716.640   3
  -2   3   4 26081.7 568.449   1
  -2  -3   4 25356.3 757.683   2
  -2   3   4 27391.0 723.275   2
  -2   3   3 58681.7 1113.19   3
   2  -3  -3 56268.6 1064.38   3
  -2  -3   3 58816.6 778.341   3
  -2   3   3 58498.9 1043.54   2
  -2  -3   3 56060.9 1126.24   2
  -2   3   3 56566.1 855.242   1
  -2   3   2 1841.09 195.063   3
  -2  -3   2 1914.90 136.363   3
   2  -3  -2 1788.76 197.763   3
  -2  -3   2 1583.19 189.298   2
  -2   3   2 1846.51 182.800   2
  -2  -3   1 50902.0 658.467   3
   2  -3  -1 49051.8 1026.34   3
  -2  -3   1 50108.5 1063.27   2
  -2   3   1 50036.8 927.136   2
   2  -3  -1 52671.4 951.450   2
   2  -3   0 11100.7 489.251   3
  -2  -3   0 11656.4 339.232   3
  -2  -3   0 10546.2 286.084   3
  -2  -3   0 11043.7 499.825   2
  -2   3   0 11044.1 431.704   2
  -2  -3  -1 7135.69 250.300   3
   2  -3   1 6387.11 374.573   3
  -2  -3  -1 6313.96 376.936   2
  -2  -3  -1 6557.15 208.588   3
   2  -3   1 6739.93 342.819   2
  -2   3  -1 6277.98 323.459   2
   2  -3   2-34.2976 70.9874   3
  -2  -3  -2 93.3681 31.4732   3
  -2  -3  -2-2.95844 77.6224   2
  -2   3  -2 60.8254 40.7989   2
   2  -3   2 87.2290 60.1120   2
  -2  -3  -3 24099.2 389.791   3
   2  -3   3 23540.5 739.080   3
  -2  -3  -3 22553.3 706.954   2
  -2   3  -3 23979.4 610.461   2
   2  -3   3 23715.1 646.920   2
   2  -3   4 3791.80 300.699   3
  -2  -3  -4 3810.78 142.484   3
  -2  -3  -4 3526.96 286.622   2
   2  -3   4 3625.41 256.198   2
  -2  -3  -5 25592.8 348.606   3
   2  -3   5 24879.3 781.120   3
   2  -3   5 24965.2 667.304   2
  -2  -3  -5 24757.8 737.514   2
   2   3   6 781.284 73.1244   3
  -2  -3  -6 939.292 70.2365   3
   2  -3   6 925.035 161.976   3
   2  -3   6 787.629 124.820   2
   2   3   7 8948.28 258.149   3
  -2  -3  -7 9656.63 235.390   3
  -2  -3  -7 9337.63 492.179   1
   2  -3   7 9112.39 409.221   2
   2   3   8-16.1129 26.7722   3
  -2  -3  -8 21.7873 25.2287   3
   2  -3   8 10.8374 48.2612   2
  -2  -3  -8 31.9817 63.2968   1
   2   3   9 6898.80 259.089   3
  -2  -3  -9 7688.68 246.579   3
   2  -3   9 7230.40 372.934   2
  -2  -3  -9 6946.04 435.078   1
   2   3   9 7787.32 442.210   2
   2   3  10 1456.83 124.794   3
  -2  -3 -10 1464.28 119.870   3
  -2  -3 -10 1210.51 186.928   1
   2   3  10 1617.13 209.237   2
   2  -3  10 1451.08 170.133   2
  -2  -3 -11 4329.32 216.138   3
   2   3  11 4408.16 222.213   3
  -2  -3 -11 4326.82 356.976   1
   2  -3  11 4364.80 298.899   2
   2   3  11 4627.59 317.372   1
   2   3  11 4473.45 381.994   2
   2   3  12 8.78225 37.2688   3
  -2  -3 -12-9.78995 35.6078   3
   2   3  12-38.4445 62.5760   2
  -2  -3 -12-9.07932 55.7015   1
   2   3  12-58.9987 61.6830   1
   2  -3  13 6946.47 432.088   3
   2   3  13 6740.27 299.198   3
  -2  -3 -13 6491.01 292.504   3
  -2  -3 -13 6387.22 441.255   1
   2   3  13 6771.29 390.210   1
   2   3  13 6829.99 444.547   2
   2  -3  14 2106.08 248.888   3
  -2  -3 -14 2303.69 186.354   3
   2   3  14 2588.44 196.920   3
  -2  -3 -14 2375.44 280.734   1
   2   3  14 2751.57 262.766   1
   2   3  14 2491.47 280.879   2
   2   3  15 4630.28 271.989   3
  -2  -3 -15 4566.61 271.698   3
   2  -3  15 5573.67 400.625   3
   2   3  15 5067.91 359.812   1
  -2  -3 -15 4340.61 379.525   1
   2   3  16 102.148 51.2691   3
  -2  -3 -16 155.070 78.8068   3
   2   3  16 138.442 108.857   1
  -2  -3 -16 46.6950 73.7553   1
   2   3  17 22492.6 659.760   3
  -2  -3 -17 23483.2 656.469   3
  -2  -3 -17 23199.7 905.703   1
  -2  -3 -18 1555.86 187.312   3
   2   3  18 1249.92 157.478   3
  -2  -3 -18 1478.88 260.018   1
   2   3  19 558.514 109.763   3
  -2  -3 -19 633.745 125.674   3
  -2  -3 -19 323.394 145.458   1
  -2  -3 -20 3339.47 280.262   3
   2   3  20 2885.73 261.940   3
  -2  -3 -20 3685.15 386.478   1
  -2  -3 -21 2284.43 238.963   3
   2   3  21 2124.54 232.484   3
  -2  -3 -21 2535.23 337.320   1
   2   3  22-2.54751 54.5141   3
  -2  -3 -22 94.3817 77.8116   3
  -2  -3 -23 2800.66 287.541   3
   2   3  23 2208.73 246.041   3
  -2  -3 -23 3209.11 387.841   1
  -2  -3 -24 22.4156 77.6247   3
  -2  -3 -24 58.0697 92.7011   1
  -2  -3 -25 2114.24 261.933   3
  -2  -3 -25 2051.86 326.088   1
  -2  -3 -26 325.912 128.808   3
  -2  -3 -26 95.7079 129.955   1
  -2  -3 -27 822.646 245.050   1
  -2  -3 -27 926.377 189.119   3
  -2  -3 -28-41.3896 130.728   1
  -2  -3 -28 8.12097 92.4043   3
  -2  -3 -29 131.454 121.965   1
  -2  -3 -29-82.8509 145.171   3
  -2  -3 -30 176.313 90.0548   3
  -2  -3 -30 425.247 180.492   1
  -2  -3 -31 920.252 271.503   1
  -2  -3 -31 737.783 195.423   3
  -2  -3 -32-3.26813 97.0139   3
   2  -4 -32 2730.53 431.295   1
   2  -4 -31 400.964 207.074   3
   2  -4 -31-77.5372 106.371   1
   2  -4 -30 1115.45 274.841   3
   2  -4 -30 698.525 196.566   1
   2  -4 -29 275.584 173.370   3
   2  -4 -29-23.8217 104.975   1
   2  -4 -28 83.9596 122.219   3
   2  -4 -28-135.017 149.912   1
   2  -4 -27 480.437 176.637   3
   2  -4 -27 735.649 205.459   1
   2  -4 -26 2440.36 336.555   3
   2  -4 -26 2532.18 370.318   1
   2  -4 -25 546.226 173.504   3
   2  -4 -25 646.641 202.685   1
   2  -4 -24 296.058 134.307   3
   2  -4 -24 259.390 139.684   1
   2  -4 -23 6565.98 503.013   3
   2  -4 -23 5829.05 502.036   1
   2  -4 -22 110.877 92.8092   3
   2  -4 -22 388.102 140.217   1
   2  -4 -21 982.665 204.646   3
   2  -4 -21 673.413 182.022   1
   2  -4 -20 1339.80 217.888   3
   2  -4 -20 1561.84 243.887   1
   2  -4 -19 189.523 94.5906   3
   2  -4 -19 209.189 107.380   1
   2  -4 -18 13477.5 645.347   3
   2  -4 -18 12486.8 642.110   1
   2  -4 -17 2348.14 272.465   3
   2  -4 -17 2164.66 262.101   1
  -2   4  17 2895.63 265.332   1
   2  -4 -16 6613.33 428.678   3
  -2   4  16 7194.08 399.878   1
   2  -4 -16 6474.20 436.121   1
  -2  -4  16 7246.93 530.284   2
  -2   4  15 25993.5 946.267   3
   2  -4 -15 24625.9 807.678   3
  -2  -4  15 26003.1 968.495   2
   2  -4 -15 24067.1 811.672   1
  -2   4  15 24228.9 702.819   1
  -2   4  14 1507.92 226.068   3
  -2  -4  14 1262.41 192.099   3
   2  -4 -14 1171.12 172.282   3
   2  -4 -14 1074.72 173.973   1
  -2   4  14 1092.04 150.266   1
  -2  -4  14 1284.32 231.304   2
  -2  -4  13 121.630 78.3021   3
   2  -4 -13 309.028 104.820   3
  -2   4  13 71.9330 93.5000   3
  -2  -4  13 136.662 100.724   2
  -2   4  13 364.619 97.4008   1
  -2  -4  12 19229.7 693.125   3
   2  -4 -12 18222.3 657.652   3
  -2   4  12 18797.1 766.785   3
  -2   4  12 18448.8 562.163   1
  -2   4  12 19885.8 821.703   2
  -2  -4  12 18965.7 798.203   2
  -2  -4  11 15579.7 600.668   3
  -2   4  11 14994.4 674.082   3
   2  -4 -11 14561.0 572.806   3
  -2  -4  11 14793.2 700.324   2
  -2   4  11 14001.2 484.399   1
  -2   4  11 15774.7 721.643   2
  -2  -4  10 15174.9 576.237   3
  -2   4  10 15283.9 676.772   3
   2  -4 -10 14468.1 572.407   3
  -2  -4  10 14245.4 675.750   2
  -2   4  10 14419.6 485.409   1
   2  -4  -9 223.027 92.6576   3
  -2   4   9 204.312 64.6384   3
  -2   4   9 208.478 64.6231   1
  -2   4   9 297.403 125.216   2
  -2  -4   9 128.626 59.5672   3
  -2  -4   9 244.849 113.916   2
   2  -4  -8 22564.6 715.603   3
  -2   4   8 22054.0 794.354   3
  -2  -4   8 22145.3 822.609   2
  -2   4   8 22044.4 605.283   1
  -2   4   8 22145.4 808.958   2
  -2   4   7 5216.39 380.659   3
   2  -4  -7 5269.94 347.693   3
  -2   4   7 5146.83 294.550   1
  -2  -4   7 5376.86 406.115   2
  -2   4   7 5378.55 390.736   2
  -2   4   6 10388.4 536.544   3
   2  -4  -6 10196.6 491.056   3
  -2   4   6 10530.5 428.140   1
  -2   4   6 10537.4 539.152   2
  -2  -4   6 10389.2 562.214   2
  -2   4   5 5070.05 372.068   3
  -2  -4   5 5044.63 287.178   3
   2  -4  -5 5239.45 359.908   3
  -2   4   5 4971.87 298.384   1
  -2   4   5 5548.07 384.879   2
  -2  -4   5 4755.19 379.625   2
  -2   4   4 485.406 109.066   3
   2  -4  -4 615.325 129.378   3
  -2  -4   4 440.748 122.354   2
  -2   4   4 507.799 126.454   2
  -2   4   4 494.580 100.004   1
  -2  -4   4 471.317 92.8416   3
   2  -4  -3 13099.1 575.776   3
  -2   4   3 11448.8 553.875   3
  -2  -4   3 12987.2 426.533   3
  -2   4   3 12671.1 568.090   2
  -2   4   3 12197.0 484.551   1
  -2  -4   3 12159.4 602.921   2
  -2   4   2 8187.25 465.587   3
   2  -4  -2 8091.95 463.010   3
  -2  -4   2 8194.70 327.448   3
  -2  -4   2 7878.93 490.419   2
  -2  -4   1 73.9787 45.0364   3
   2  -4  -1 128.625 83.7339   3
  -2  -4   1 71.8663 34.8242   3
  -2  -4   1 41.2728 77.7862   2
   2  -4  -1 130.281 80.0495   2
   2  -4   0 9639.30 516.207   3
  -2  -4   0 9216.58 372.581   3
   2  -4   0 10055.7 508.476   2
  -2  -4   0 9213.18 326.941   3
  -2  -4   0 8896.44 518.071   2
   2  -4   1 29.3623 73.6761   3
  -2  -4  -1-37.4206 49.0117   3
  -2  -4  -1-12.0229 88.0632   2
   2  -4   1-73.2550 88.4467   2
  -2  -4  -2 38986.8 697.861   3
   2  -4   2 40681.0 1079.83   3
   2  -4   2 39197.8 983.275   2
  -2  -4  -2 38342.5 1071.30   2
   2  -4   3 3228.24 313.641   3
  -2  -4  -3 3138.97 188.436   3
   2  -4   3 2982.82 279.808   2
  -2  -4  -3 3439.25 332.335   2
   2  -4   4 12195.7 606.834   3
  -2  -4  -4 12389.5 350.803   3
  -2  -4  -4 13334.6 627.782   2
   2  -4   4 12249.4 551.311   2
   2   4   4 12983.2 601.799   1
  -2  -4  -5 120.706 31.6456   3
   2  -4   5 236.588 90.3392   3
   2  -4   5 280.385 110.828   2
   2   4   5 219.076 92.1202   2
  -2  -4  -5 275.632 103.417   2
   2   4   5 44.6726 72.4283   1
  -2  -4  -6 15032.8 356.186   3
   2  -4   6 14455.3 674.592   3
   2   4   6 14908.6 639.617   1
   2   4   6 15157.4 682.473   2
   2  -4   6 14814.2 612.309   2
   2  -4   7 24.8419 72.2231   3
  -2  -4  -7 78.4505 31.6872   3
   2   4   7 126.992 88.1416   2
   2  -4   7 167.055 92.7800   2
   2   4   7 125.441 61.9424   1
  -2  -4  -8 9547.58 291.195   3
   2  -4   8 9879.05 570.006   3
   2   4   8 9459.96 332.438   3
   2   4   8 10324.8 519.072   1
   2  -4   8 9737.17 501.059   2
   2   4   8 9830.36 560.941   2
   2   4   9 310.654 64.6030   3
  -2  -4  -9 234.483 54.7409   3
   2  -4   9 317.524 116.212   2
   2   4   9 370.879 126.351   2
   2   4   9 171.201 74.0515   1
   2   4  10 1360.53 135.029   3
  -2  -4 -10 1441.44 123.867   3
   2  -4  10 1088.61 172.500   2
   2   4  10 1188.76 175.279   1
   2   4  10 1738.60 243.238   2
   2   4  11 134.042 46.7191   3
  -2  -4 -11 18.9671 33.4475   3
   2  -4  11 53.5652 76.3391   2
   2   4  11-32.0639 92.5783   1
  -2  -4 -12 16734.7 450.974   3
   2   4  12 15893.6 485.934   3
  -2  -4 -12 16200.1 765.083   1
   2  -4  12 15458.5 653.494   2
   2   4  12 17587.8 683.196   1
  -2  -4 -13 423.165 90.5734   3
   2   4  13 341.975 76.7931   3
  -2  -4 -13 266.574 132.444   1
   2  -4  13 333.523 109.047   2
  -2  -4 -14 10151.2 393.443   3
   2   4  14 9782.32 407.436   3
  -2  -4 -14 9898.32 625.531   1
   2  -4  14 9684.36 532.254   2
  -2  -4 -15 1142.94 146.658   3
   2   4  15 1284.67 155.200   3
   2  -4  15 1256.40 215.148   2
  -2  -4 -15 1598.32 275.612   1
  -2  -4 -16 24768.2 656.354   3
   2   4  16 25279.6 696.028   3
  -2  -4 -16 24952.5 1015.71   1
   2  -4  16 24987.5 890.072   2
   2   4  17 243.189 94.4876   3
  -2  -4 -17 235.894 80.1713   3
   2  -4  17 151.754 119.398   2
  -2  -4 -17 201.706 167.070   1
  -2  -4 -18 3734.45 278.665   3
   2   4  18 3466.49 281.178   3
  -2  -4 -18 3773.23 416.976   1
   2  -4  18 3173.09 338.592   2
  -2  -4 -19 141.577 87.6501   3
   2   4  19 75.4081 67.7809   3
  -2  -4 -19 15.7737 89.1357   1
   2   4  20 4766.20 355.430   3
  -2  -4 -20 5160.20 342.298   3
  -2  -4 -20 5722.01 526.188   1
   2   4  21 70.4236 86.9910   3
  -2  -4 -21 91.2743 87.1300   3
  -2  -4 -21 187.325 154.796   1
  -2  -4 -22 10391.8 513.251   3
   2   4  22 8857.68 517.155   3
  -2  -4 -22 9252.07 701.368   1
  -2  -4 -23 369.598 187.313   1
  -2  -4 -23 294.216 104.726   3
  -2  -4 -24 149.211 87.4729   3
  -2  -4 -24 84.3558 118.722   1
  -2  -4 -25 53.1200 79.2254   3
  -2  -4 -25 287.040 170.325   1
  -2  -4 -26 1825.61 244.093   3
  -2  -4 -26 1607.40 323.902   1
  -2  -4 -27 83.5501 137.689   1
  -2  -4 -27 46.4256 100.784   3
  -2  -4 -28 4859.73 417.566   3
  -2  -4 -28 4728.72 574.879   1
  -2  -4 -29 174.164 177.732   1
   2  -5 -30 434.866 178.948   3
   2  -5 -29 1496.79 296.354   3
   2  -5 -29 1856.08 369.097   1
   2  -5 -28 596.508 209.212   3
   2  -5 -28 502.391 176.921   1
   2  -5 -27 1990.48 335.171   3
   2  -5 -27 2563.75 389.991   1
   2  -5 -26 124.817 122.136   3
  -2  -5  26-124.414 155.080   2
   2  -5 -26 68.7271 127.503   1
   2  -5 -25 61.5039 118.216   3
   2  -5 -25 177.999 140.770   1
  -2  -5  25 201.271 159.374   2
   2  -5 -24-6.31033 97.1075   3
   2  -5 -24-12.0110 91.4014   1
  -2  -5  24 232.440 137.944   2
   2  -5 -23 551.546 170.664   3
   2  -5 -23 820.264 202.281   1
  -2  -5  23 767.927 241.396   2
   2  -5 -22 209.016 123.219   3
   2  -5 -22 146.488 108.210   1
  -2  -5  22 415.632 202.297   2
   2  -5 -21 3631.50 387.094   3
  -2  -5  21 3556.50 453.038   2
   2  -5 -20-11.3256 97.7428   3
  -2  -5  20 88.0344 128.909   2
   2  -5 -19 772.722 179.782   3
  -2  -5  19 537.861 160.344   2
   2  -5 -18 1065.11 197.023   3
  -2  -5  18 757.681 223.507   2
   2  -5 -17 3749.97 346.331   3
  -2   5  17 3698.60 315.309   1
  -2  -5  17 4130.04 448.091   2
   2  -5 -16 1500.74 217.718   3
  -2   5  16 1629.34 211.030   1
  -2  -5  16 1625.99 280.580   2
   2  -5 -15 296.495 109.796   3
  -2  -5  15 364.357 137.333   2
  -2   5  15 226.790 85.0900   1
   2  -5 -14 4182.25 348.918   3
  -2   5  14 4151.07 310.559   1
  -2  -5  14 4470.81 437.942   2
   2  -5 -13 7632.74 462.116   3
  -2  -5  13 7460.65 565.907   2
  -2   5  13 7713.61 409.140   1
   2  -5 -12 874.761 173.007   3
  -2  -5  12 808.946 203.518   2
  -2   5  12 547.854 104.927   1
  -2  -5  11 2490.99 264.478   3
   2  -5 -11 2921.82 284.526   3
  -2   5  11 2138.41 276.438   3
  -2  -5  11 2495.32 326.426   2
  -2   5  11 2388.98 228.862   1
  -2  -5  10 5306.38 371.486   3
  -2   5  10 6075.06 463.239   3
   2  -5 -10 5423.29 379.526   3
  -2  -5  10 5644.36 482.192   2
  -2   5  10 5574.53 349.426   1
   2  -5  -9 4416.45 347.973   3
  -2  -5   9 4661.58 338.123   3
  -2   5   9 4366.13 390.187   3
  -2  -5   9 4994.17 448.957   2
  -2   5   9 4237.84 305.483   1
  -2   5   8 63.4785 68.5221   3
   2  -5  -8 152.610 94.7431   3
  -2  -5   8 236.798 97.1345   3
  -2   5   8 149.484 64.5179   1
  -2  -5   8-28.3305 105.604   2
  -2  -5   7 9941.90 466.914   3
  -2   5   7 9980.97 577.003   3
   2  -5  -7 10030.0 534.633   3
  -2  -5   7 10396.9 639.270   2
  -2   5   7 9670.39 468.808   1
   2  -5  -6 1599.14 223.239   3
  -2   5   6 1387.56 218.778   3
  -2  -5   6 1302.74 171.815   3
  -2  -5   6 1095.33 222.142   2
  -2   5   6 1121.90 206.135   2
  -2   5   6 1168.74 167.886   1
  -2   5   5 2732.35 299.322   3
   2  -5  -5 2509.00 272.243   3
  -2   5   5 2917.60 265.363   1
  -2  -5   5 2293.88 304.878   2
  -2   5   5 3078.56 330.715   2
   2  -5  -4 14.6404 71.7980   3
  -2  -5   4-21.2548 64.9460   3
  -2   5   4-67.7319 73.6008   3
  -2   5   4-30.5791 87.7952   2
  -2  -5   4-32.7015 91.4795   2
  -2   5   4-40.0463 86.8688   1
   2  -5  -3 2786.13 304.125   3
  -2  -5   3 2561.15 245.448   3
  -2  -5   3 2196.27 296.861   2
  -2   5   3 2749.37 265.082   1
  -2   5   3 2486.22 289.538   2
   2  -5  -2 355.276 126.898   3
  -2  -5   2 415.868 104.182   3
  -2   5   2 641.091 147.236   2
  -2  -5   2 496.001 149.731   2
  -2  -5   2 281.960 77.4964   3
   2  -5  -1 2444.65 289.733   3
  -2  -5   1 2481.72 204.324   3
  -2  -5   1 2600.46 235.971   3
  -2   5   1 2522.20 288.894   2
  -2  -5   1 2419.38 309.720   2
   2  -5  -1 2360.56 286.049   2
  -2  -5   0-34.2432 67.2965   3
   2  -5   0 5.34400 95.9921   3
  -2  -5   0-15.4225 77.3071   2
   2  -5   0-67.0142 115.586   2
  -2   5   0-78.3526 88.4708   2
  -2  -5   0 24.9021 37.5457   3
   2  -5   1 14394.1 705.138   3
  -2  -5  -1 13387.0 501.630   3
  -2   5  -1 13998.0 640.441   2
  -2  -5  -1 13151.0 713.732   2
   2  -5   2 973.490 203.899   3
  -2  -5  -2 937.465 135.098   3
  -2   5  -2 911.320 182.084   2
   2  -5   2 857.111 186.432   2
  -2  -5  -2 954.866 220.227   2
   2  -5   3 13013.7 688.841   3
  -2  -5  -3 13765.5 466.757   3
   2  -5   3 14226.5 685.268   2
  -2  -5  -3 14028.6 743.714   2
  -2   5  -3 13042.6 610.336   2
   2  -5   4 770.546 191.280   3
  -2  -5  -4 773.280 105.046   3
   2  -5   4 1113.19 204.054   2
  -2   5  -4 1134.21 191.569   2
  -2  -5  -4 953.001 209.264   2
  -2  -5  -5 13392.8 421.866   3
   2  -5   5 12355.6 681.451   3
   2  -5   5 13039.6 662.351   2
  -2  -5  -5 14748.7 743.084   2
  -2  -5  -6 2584.92 181.478   3
   2  -5   6 2717.41 330.884   3
   2  -5   6 2580.49 299.636   2
  -2  -5  -7 23366.6 521.918   3
   2  -5   7 23013.7 948.629   3
   2  -5   7 22901.6 872.984   2
  -2  -5  -8 9008.16 323.523   3
   2  -5   8 8636.04 592.694   3
   2  -5   8 9792.29 579.773   2
  -2  -5  -9 9611.78 334.386   3
   2  -5   9 9410.92 619.166   3
   2  -5   9 10343.6 595.351   2
  -2  -5 -10 863.083 110.361   3
   2  -5  10 1397.70 270.015   3
   2  -5  10 1239.72 231.281   2
   2  -5  11 30413.6 1140.65   3
   2   5  11 30392.3 716.373   3
  -2  -5 -11 30412.0 635.410   3
   2  -5  11 30301.6 1025.97   2
   2   5  12 765.974 117.637   3
  -2  -5 -12 997.503 123.214   3
   2   5  13 934.871 130.870   3
  -2  -5 -13 1066.44 131.001   3
   2  -5  13 880.736 197.091   2
   2   5  14 2022.86 198.309   3
  -2  -5 -14 2221.45 193.091   3
   2  -5  14 2060.15 281.293   2
  -2  -5 -15 40.2205 45.0333   3
   2   5  15 168.560 68.8948   3
   2  -5  15 157.958 103.325   2
  -2  -5 -16 80.0495 58.8142   3
   2   5  16 235.778 90.3802   3
   2  -5  16 186.972 110.308   2
   2   5  17 865.396 145.185   3
  -2  -5 -17 798.799 127.411   3
   2  -5  17 879.115 202.513   2
  -2  -5 -18 152.543 76.7204   3
   2  -5  18 77.4694 88.1985   2
  -2  -5 -18 11.4500 118.115   1
  -2  -5 -19 3979.50 295.347   3
  -2  -5 -19 4036.29 474.150   1
   2  -5  19 3930.91 413.365   2
  -2  -5 -20 450.095 120.924   3
  -2  -5 -20 335.440 187.728   1
   2  -5  20 149.761 125.465   2
  -2  -5 -21 2622.99 253.297   3
  -2  -5 -21 2848.19 421.878   1
   2  -5  21 2618.39 359.982   2
  -2  -5 -22 253.568 107.877   3
  -2  -5 -22 211.414 197.409   1
   2  -5  22 216.420 161.059   2
  -2  -5 -23 4828.98 572.197   1
   2  -5  23 4395.46 493.370   2
   2  -5  24 335.669 176.345   2
  -2  -5 -24 347.286 207.589   1
  -2  -5 -25 6162.30 656.010   1
   2  -5  25 6204.32 590.836   2
  -2  -5 -26 506.334 248.589   1
   2  -5  26 279.841 180.849   2
   2  -5  27 1367.74 321.354   2
  -2  -5 -27 1225.94 324.546   1
   2  -5  28 1295.88 300.525   2
   2  -5  29 1633.01 364.017   2
   2  -6 -26 507.039 157.847   3
   2  -6 -25 146.452 152.192   3
   2  -6 -24 3758.25 418.893   3
   2  -6 -23 302.384 146.457   3
   2  -6 -22 2639.43 350.317   3
  -2  -6  22 2754.31 437.916   2
   2  -6 -21 457.432 172.047   3
  -2  -6  21 221.764 167.826   2
   2  -6 -20 1012.61 211.157   3
  -2  -6  20 856.281 223.927   2
   2  -6 -19 44.2317 92.1710   3
  -2  -6  19 408.409 159.947   2
   2  -6 -18 1449.26 239.445   3
  -2  -6  18 1795.28 337.782   2
   2  -6 -17-34.2715 99.6816   3
  -2  -6  17 126.612 167.225   2
   2  -6 -16 4306.34 386.800   3
  -2  -6  16 3451.95 443.380   2
   2  -6 -15 13.7916 77.9579   3
  -2  -6  15 58.3129 124.244   2
   2  -6 -14 1305.68 212.642   3
  -2  -6  14 1182.64 244.336   2
   2  -6 -13 2372.27 284.822   3
  -2  -6  13 2264.97 351.756   2
   2  -6 -12 928.055 184.016   3
  -2  -6  12 800.742 213.498   2
   2  -6 -11 404.049 134.706   3
  -2  -6  11 274.139 171.857   2
   2  -6 -10 13770.9 664.571   3
  -2  -6  10 13475.7 813.703   2
  -2   6  10 13592.7 615.263   1
   2  -6  -9 1003.08 203.915   3
  -2  -6   9 1352.48 279.935   2
  -2   6   9 1027.46 165.800   1
  -2  -6   8 10196.3 534.341   3
   2  -6  -8 10339.3 588.423   3
  -2   6   8 10124.1 537.475   1
  -2  -6   8 11050.3 729.282   2
   2  -6  -7-45.3139 99.1935   3
  -2  -6   7-22.5769 72.8654   3
  -2  -6   7 86.3457 131.169   2
  -2  -6   7-93.5382 91.4347   3
  -2   6   7 41.7443 79.9536   1
   2  -6  -6 519.138 132.793   3
  -2  -6   6 588.858 135.060   3
  -2  -6   6 809.349 210.409   2
  -2   6   6 636.830 146.716   1
  -2  -6   6 761.827 143.343   3
   2  -6  -5 108.384 84.6306   3
  -2  -6   5 43.6804 77.5304   3
  -2  -6   5 222.750 94.7981   3
  -2  -6   5 120.017 126.462   2
  -2   6   5 46.4809 97.0240   1
  -2  -6   4 10158.7 491.596   3
   2  -6  -4 10364.0 616.353   3
  -2  -6   4 10828.4 570.308   3
  -2   6   4 9908.72 566.539   1
  -2  -6   4 10543.7 717.926   2
  -2  -6   3 3300.71 276.658   3
  -2  -6   3 3141.64 301.232   3
   2  -6  -3 3208.15 356.645   3
  -2   6   3 3334.64 334.672   1
  -2  -6   3 3309.62 410.557   2
  -2  -6   2 9455.59 456.515   3
  -2  -6   2 9077.20 502.888   3
   2  -6  -2 10121.8 624.164   3
  -2   6   2 8948.14 554.942   1
  -2  -6   2 9346.17 673.468   2
   2  -6  -1 270.783 143.299   3
  -2  -6   1 167.130 85.3994   3
  -2  -6   1 91.1803 144.054   2
  -2  -6   0 1459.75 195.021   3
   2  -6   0 1269.83 235.653   3
  -2  -6   0 1566.14 279.463   2
   2  -6   0 1498.03 267.548   2
  -2  -6  -1 188.094 82.1872   3
   2  -6   1 268.928 130.779   3
  -2  -6  -1 240.316 136.945   2
   2  -6   1 51.3321 124.624   2
  -2  -6  -2 473.311 125.031   3
   2  -6   2 297.036 115.507   3
   2  -6   2 593.053 196.645   2
  -2  -6  -2 223.172 151.578   2
   2  -6   3 4482.03 445.039   3
  -2  -6  -3 4497.80 307.911   3
   2  -6   3 4604.00 441.323   2
  -2  -6  -3 5103.53 497.156   2
  -2  -6  -4 1855.24 190.024   3
   2  -6   4 1897.14 289.054   3
   2  -6   4 1704.18 279.751   2
  -2  -6  -4 2168.40 346.395   2
   2  -6   5 5849.02 519.202   3
  -2  -6  -5 5857.73 319.959   3
   2  -6   5 5843.97 494.267   2
  -2  -6  -6 384.444 82.0570   3
   2  -6   6 416.510 165.556   3
   2  -6   6 452.460 138.156   2
   2  -6   7 36.2119 115.141   3
  -2  -6  -7 58.5102 51.1620   3
   2  -6   7 142.991 129.808   2
   2  -6   8 5918.58 530.724   3
  -2  -6  -8 6146.95 300.361   3
   2  -6   8 5857.33 504.019   2
  -2  -6  -9 1456.95 149.018   3
   2  -6   9 1876.39 311.729   3
   2  -6   9 1217.77 241.561   2
   2  -6  10 4136.42 445.802   3
  -2  -6 -10 4395.30 252.867   3
   2  -6  10 4248.98 430.428   2
  -2  -6 -11 332.386 72.8264   3
   2  -6  11 138.821 132.086   3
   2  -6  11 438.590 182.167   2
  -2  -6 -12 972.040 129.048   3
   2  -6  12 990.294 236.382   3
   2  -6  12 782.812 199.524   2
  -2  -6 -13 1059.05 136.911   3
   2  -6  13 1132.97 250.599   3
   2  -6  13 1102.07 231.417   2
   2  -6  14 2911.75 400.925   3
  -2  -6 -14 3232.36 239.362   3
   2  -6  14 3059.71 378.387   2
  -2  -6 -15 44.4988 45.3621   3
   2  -6  15 67.5441 109.721   3
   2  -6  15-102.257 135.300   2
   2  -6  16 474.414 190.875   3
   2  -6  16 834.802 209.883   2
   2  -6  17 69.4655 138.257   2
   2  -6  18 790.059 206.765   2
   2  -6  19 116.639 140.708   2
   2  -6  20 4929.37 530.782   2
   2  -6  21 370.609 168.825   2
   2  -6  22 3365.93 442.878   2
   2  -6  23 330.829 165.215   2
   2  -6  24 999.787 248.847   2
   2  -6  25 260.745 166.825   2
   2  -6  26 2180.39 402.075   2
   2  -7 -21 3278.24 393.195   3
   2  -7 -20-46.9845 100.505   3
   2  -7 -19 193.894 125.637   3
   2  -7 -18-73.8211 126.314   3
   2  -7 -17 3167.93 360.237   3
  -2  -7  17 3688.36 513.184   2
   2  -7 -16 15.9975 103.942   3
  -2  -7  16-184.646 152.110   2
   2  -7 -15 2431.35 309.560   3
  -2  -7  15 3226.63 464.654   2
   2  -7 -14 85.4711 109.373   3
  -2  -7  14 97.1249 144.124   2
   2  -7 -13 2702.40 319.013   3
  -2  -7  13 3423.21 463.402   2
   2  -7 -12 750.957 188.862   3
  -2  -7  12 430.594 159.163   3
  -2  -7  12 662.498 219.913   2
  -2  -7  11 736.845 204.953   3
   2  -7 -11 962.771 205.392   3
  -2  -7  11 559.968 178.426   2
   2  -7 -10 297.812 115.727   3
  -2  -7  10 398.842 135.879   3
  -2  -7  10 345.872 124.442   2
   2  -7  -9-97.4869 111.724   3
  -2  -7   9-16.4264 107.566   3
  -2  -7   9-8.49808 209.297   2
   2  -7  -8 486.733 153.704   3
  -2  -7   8 21.8331 143.461   3
  -2  -7   8 305.209 183.882   2
   2  -7  -7 4872.84 447.898   3
  -2  -7   7 4775.98 437.238   3
  -2  -7   7 4952.12 543.339   2
   2  -7  -6-61.4765 93.8071   3
  -2  -7   6-9.16182 71.4828   3
  -2  -7   6 170.720 176.304   2
  -2  -7   5 3099.27 341.317   3
   2  -7  -5 4134.56 419.474   3
  -2  -7   5 3785.87 457.597   2
   2  -7  -4-22.3426 109.928   3
  -2  -7   4 142.875 106.260   3
  -2  -7   4 24.2653 146.459   2
  -2  -7   3 5973.50 456.005   3
   2  -7  -3 5820.47 515.530   3
  -2  -7   3 5479.93 564.226   2
   2  -7  -2 271.680 161.879   3
  -2  -7   2 246.755 110.024   3
  -2  -7   2 180.144 156.566   2
   2  -7  -1 11.5021 125.781   3
  -2  -7   1 59.6087 82.8600   3
  -2  -7   1 18.9683 169.143   2
   2  -7   0 1674.58 300.257   3
  -2  -7   0 2035.21 250.297   3
  -2  -7   0 2016.50 388.263   2
  -2  -7  -1 11463.4 568.861   3
   2  -7   1 10037.4 697.973   3
  -2  -7  -1 11170.3 820.277   2
   2  -7   1 12520.0 797.149   2
  -2  -7  -2 136.870 94.8128   3
   2  -7   2 62.4110 108.943   3
   2  -7   2 281.954 174.350   2
  -2  -7  -2 179.755 146.094   2
  -2  -7  -3 479.269 118.698   3
   2  -7   3 498.830 182.848   3
   2  -7   3 620.955 188.060   2
  -2  -7  -3 738.188 235.195   2
  -2  -7  -4 6.43341 55.5847   3
   2  -7   4 7.51316 115.878   3
   2  -7   4-98.7309 142.787   2
   2  -7   5 615.735 205.241   3
  -2  -7  -5 663.646 130.883   3
   2  -7   5 845.717 226.806   2
  -2  -7  -6 43.2090 51.2138   3
   2  -7   6 1.65401 150.258   3
   2  -7   6-102.718 145.622   2
   2  -7   7 1272.90 277.020   3
   2  -7   7 1275.02 268.798   2
   2  -7   8-13.5865 106.712   3
   2  -7   8-76.1399 144.122   2
   2  -7   9 1319.18 284.801   3
   2  -7   9 1561.59 303.723   2
   2  -7  10 690.374 213.500   3
   2  -7  10 497.181 170.649   2
   2  -7  11 1236.95 275.664   3
   2  -7  11 1567.50 299.930   2
   2  -7  12-96.6762 143.304   3
   2  -7  12-44.2324 176.038   2
   2  -7  13 1321.16 299.449   3
   2  -7  13 988.565 258.588   2
   2  -7  14-29.8125 143.291   3
   2  -7  14 17.7372 128.871   2
   2  -7  15 177.958 106.944   3
   2  -7  15 601.550 230.494   2
   2  -7  16 31.5633 157.531   3
   2  -7  16-48.7246 169.001   2
   2  -7  17 1697.86 342.191   3
   2  -7  17 2164.11 368.810   2
   2  -7  18 177.133 164.203   3
   2  -7  18 277.317 186.348   2
   2  -7  19 161.041 156.690   2
   2  -7  20 655.178 229.653   2
   2  -7  21 282.517 180.844   2
  -2  -8  16 1001.22 272.226   3
  -2  -8  15-21.7272 139.992   3
  -2  -8  14 477.167 183.097   3
  -2  -8  13-7.63405 108.744   3
   2  -8 -13-60.5320 101.413   3
   2  -8 -12 2198.61 315.637   3
  -2  -8  12 1900.53 326.245   3
  -2  -8  11-30.4478 91.4963   3
   2  -8 -11 8.72471 81.6546   3
   2  -8 -10 458.229 152.707   3
  -2  -8  10 229.880 111.610   3
   2  -8  -9-78.1568 89.0689   3
  -2  -8   9-135.215 114.285   3
   2  -8  -8 1479.35 265.775   3
  -2  -8   8 1084.31 238.556   3
   2  -8  -7 259.662 131.752   3
  -2  -8   7 297.525 129.465   3
  -2  -8   7 122.383 146.909   2
   2  -8  -6 610.459 192.976   3
  -2  -8   6 1098.58 298.405   2
   2  -8  -5 641.623 200.933   3
  -2  -8   5 391.627 194.763   2
   2  -8  -4 2781.47 376.731   3
  -2  -8   4 3080.59 462.497   2
   2  -8  -3 175.857 127.905   3
  -2  -8   3 156.402 357.638   2
   2  -8  -2 4086.65 461.464   3
  -2  -8   2 5557.28 707.118   2
   2  -8  -1 98.3554 135.099   3
  -2  -8   1 199.783 183.425   2
   2  -8   0 302.122 171.271   3
  -2  -8   0 329.300 192.206   2
   2  -8   1 1706.87 323.001   3
  -2  -8  -1 2007.23 383.995   2
   2  -8   2 126.051 111.815   3
   2  -8   3 196.959 140.064   3
   2  -8   3 98.6357 117.735   2
   2  -8   4 936.302 249.784   3
   2  -8   4 857.621 277.564   2
   2  -8   5 28.5537 150.122   3
   2  -8   5 23.8239 127.402   2
   2  -8   6 1000.40 270.390   3
   2  -8   6 1514.35 326.818   2
   2  -8   7 1210.41 312.797   3
   2  -8   7 695.649 289.375   2
   2  -8   8 5684.78 603.919   3
   2  -8   8 5618.59 595.311   2
   2  -8   9 162.254 136.389   3
   2  -8   9 209.406 152.678   2
   2  -8  10 245.273 172.316   3
   2  -8  10 78.3305 163.118   2
   2  -8  11 186.366 130.625   3
   2  -8  11 352.917 200.221   2
   2  -8  12 645.805 215.018   3
   2  -8  12 852.509 278.577   2
   2  -8  13-91.3585 191.472   2
   2  -8  14 755.929 249.119   2
   3   0 -35 208.837 170.478   1
   3   0 -34 21.9152 112.889   1
   3   0 -33 84.9144 130.199   1
   3   0 -32 5914.30 574.432   3
   3   0 -32 6016.66 531.791   1
   3   0 -31 29.4957 144.744   1
   3   0 -31 239.611 167.223   3
   3   0 -30 5141.09 508.319   3
   3   0 -30 5564.27 483.093   1
   3   0 -29 395.807 209.767   1
   3   0 -29 240.376 164.015   3
   3   0 -28 14002.3 805.311   3
   3   0 -28 14201.5 748.970   1
   3   0 -27 217.074 188.943   3
   3   0 -27 220.798 185.077   1
   3   0 -26 7271.44 563.730   3
   3   0 -26 7517.38 539.243   1
   3   0 -25 130.953 140.942   3
   3   0 -24 637.779 182.575   3
   3   0 -23-13.6916 100.066   3
   3   0 -22 123.159 97.6945   3
   3   0 -21-14.3120 77.0593   3
   3   0 -20 16366.1 732.084   3
   3   0 -19-4.19159 56.6274   3
   3   0 -18 4356.69 364.369   3
  -3   0  18 4380.74 342.706   3
  -3   0  17 94.8417 76.2258   3
   3   0 -17-18.4061 61.4235   3
   3   0 -16 4872.44 361.297   3
   3   0 -15 141.335 93.2324   3
   3   0 -14 8200.90 435.341   3
   3   0 -13 28.0210 60.1453   3
   3   0 -12 1747.00 186.524   3
   3   0 -11-22.4110 58.7744   3
   3   0 -10 1434.92 160.825   3
   3   0  -9-56.6143 57.9483   3
   3   0  -8 576.419 100.017   3
   3   0  -7 10.2990 47.4649   3
   3   0  -6 50428.8 773.140   3
   3   0  -5-10.6141 36.0723   3
   3   0  -4 84796.1 920.901   3
   3   0  -3 15.1399 32.9391   3
   3   0  -2 28226.7 500.937   3
  -3   0   2 28202.4 540.702   3
   3   0  -2 27475.4 411.702   1
  -3   0   1 1.78781 34.8727   3
   3   0  -1-37.7797 34.8405   3
   3   0  -1-13.2376 24.2001   1
   3   0   0 8070.28 271.653   3
  -3   0   0 8264.39 287.338   3
  -3   0   0 8188.59 175.482   2
  -3   0   0 7749.10 234.229   1
   3   0   0 7795.14 213.959   1
   3   0   1-16.9786 44.0483   3
  -3   0  -1-11.2066 28.6824   3
  -3   0  -1-11.9178 13.7225   2
  -3   0  -1-8.47685 30.7236   1
   3   0   1 12.1017 24.2413   1
   3   0   2 28975.8 530.058   3
  -3   0  -2 28414.9 530.171   3
   3   0   2 28216.5 436.102   1
  -3   0  -2 27276.2 461.879   1
   3   0   3 23.7975 15.2985   2
  -3   0  -3-28.5276 44.6404   1
   3   0   3 57.2391 43.9910   1
   3   0   4 46298.8 703.939   3
   3   0   4 49705.6 459.761   2
   3   0   4 49841.5 661.688   1
  -3   0  -4 47581.2 663.438   1
   3   0   5 12.8682 33.6015   3
  -3   0  -5-19.6953 36.1624   1
   3   0   5 95.9120 59.6415   1
   3   0   6 12573.1 386.616   1
  -3   0  -6 11568.9 355.975   1
  -3   0  -7 24.3419 45.1818   1
  -3   0  -8 42398.8 755.004   1
  -3   0  -9 99.5867 77.1372   1
   3   0   9 28.5609 31.9430   3
   3   0  10 37480.7 695.375   3
  -3   0 -10 36122.4 770.492   1
  -3   0 -11 7.15802 81.6054   1
   3   0  11-52.9227 36.4370   3
   3   0  12 12363.1 426.293   3
  -3   0 -12 12143.5 482.354   1
   3   0  13-18.7027 38.0296   3
  -3   0 -13 160.766 97.5101   1
   3   0  14 4414.37 272.774   3
  -3   0 -14 4168.90 310.571   1
   3   0  15 3.23839 52.5860   3
  -3   0 -15 113.878 86.3752   1
   3   0  16 11801.8 480.023   3
  -3   0 -16 10970.9 531.753   1
   3   0  17 131.038 71.3221   3
  -3   0 -17 233.062 143.428   1
   3   0  18 19885.1 677.166   3
  -3   0 -18 19322.9 746.830   1
   3   0  19 160.705 94.1828   3
  -3   0 -19 253.707 168.347   1
   3   0  20 2841.02 271.812   3
  -3   0 -20 3261.33 341.084   1
   3   0  21 73.8960 59.6186   3
  -3   0 -21 111.482 139.176   1
  -3   0 -22 3371.00 359.356   1
  -3   0 -23 400.246 195.319   1
  -3   0 -24 5074.38 454.368   1
  -3   0 -25 709.709 228.790   1
  -3   0 -26 11931.7 720.236   1
  -3   0 -27 896.844 262.248   1
  -3   0 -28 18322.0 926.730   1
  -3   0 -29 1316.72 315.409   1
  -3   0 -30 11599.1 772.313   1
  -3   0 -31 815.622 282.281   1
  -3   0 -32 1322.87 307.497   1
   3  -1 -35 247.582 161.967   1
   3   1 -34 316.571 203.883   1
   3  -1 -34 639.172 205.573   1
   3   1 -33 2173.10 361.191   1
   3  -1 -33 2081.21 323.446   1
   3  -1 -32 966.411 251.657   3
   3  -1 -32 1043.57 239.528   1
   3   1 -32 992.240 257.515   3
   3   1 -32 1246.52 307.591   1
   3   1 -31 4614.44 508.776   3
   3  -1 -31 3963.79 465.899   3
   3  -1 -31 4482.89 439.955   1
   3  -1 -30 124.291 153.837   1
   3   1 -30-10.4031 105.838   3
   3  -1 -29 3346.57 416.444   3
   3   1 -29 2858.80 382.153   3
   3  -1 -29 3354.04 371.233   1
   3  -1 -28 132.894 144.910   3
   3  -1 -28 378.008 174.087   1
   3   1 -28 5.47975 102.420   3
   3   1 -27 5418.64 502.451   3
   3  -1 -27 5119.74 495.070   3
   3  -1 -27 5678.33 449.951   1
   3  -1 -26 1693.61 287.390   3
   3   1 -26 1274.02 254.720   3
   3  -1 -26 1708.87 243.832   1
   3  -1 -25 2067.34 305.964   3
   3   1 -25 2093.29 314.365   3
   3  -1 -25 1920.07 266.537   1
   3  -1 -24 145.878 161.398   3
   3   1 -24 143.544 120.242   3
   3  -1 -24 146.605 126.815   1
   3   1 -23 18868.3 850.102   3
   3  -1 -23 17885.3 827.430   3
   3  -1 -23 18692.9 734.333   1
   3   1 -22 10609.7 628.316   3
   3  -1 -22 10224.1 621.047   3
   3  -1 -22 11610.1 564.342   1
   3  -1 -21 1100.75 201.423   3
   3   1 -21 1449.24 241.012   3
   3  -1 -21 1418.61 219.967   1
   3   1 -20 1845.49 269.329   3
   3  -1 -20 1553.49 230.591   3
   3  -1 -20 1795.27 225.099   1
   3  -1 -19 17825.3 737.843   3
   3   1 -19 18742.2 765.883   3
   3  -1 -19 19084.6 658.678   1
   3   1 -18 492.211 149.873   3
   3  -1 -18 204.282 97.8171   3
  -3  -1  18 232.577 107.770   3
  -3   1  18 447.533 110.617   3
   3  -1 -18 335.787 121.916   1
  -3  -1  17 1251.40 187.763   3
   3   1 -17 1680.69 226.361   3
  -3   1  17 1359.66 193.101   3
   3  -1 -17 1099.22 184.575   3
   3  -1 -17 1420.77 180.194   1
   3   1 -16 821.969 163.350   3
  -3  -1  16 590.896 132.043   3
   3  -1 -16 742.939 147.046   3
  -3   1  16 763.125 155.141   3
   3  -1 -16 1154.88 172.799   1
  -3  -1  15 28437.1 815.106   3
   3   1 -15 28726.8 872.010   3
   3  -1 -15 27993.9 819.200   3
   3  -1 -15 28343.0 689.119   1
  -3  -1  14 211.067 107.427   3
   3  -1 -14-83.8361 66.0794   3
   3   1 -14-18.5541 61.2616   3
   3  -1 -14 199.918 96.6887   1
   3   1 -13 23859.7 737.459   3
   3  -1 -13 23112.5 697.090   3
   3  -1 -13 23571.3 574.873   1
   3  -1 -12-55.6339 54.2229   3
   3   1 -12 18.9857 75.5028   3
   3   1 -11 8028.24 405.506   3
   3  -1 -11 8036.19 388.625   3
   3  -1 -11 7894.78 298.538   1
  -3  -1  10 47150.1 893.843   3
   3   1 -10 49169.6 956.492   3
   3  -1 -10 46264.4 891.349   3
   3  -1 -10 48233.9 676.815   1
  -3  -1   9 109318. 1292.31   3
   3  -1  -9 107810. 1311.68   3
   3   1  -9 109184. 1383.27   3
   3  -1  -9 109265. 936.200   1
   3   1  -8 1923.87 184.828   3
   3  -1  -8 1697.37 166.739   3
  -3  -1   8 1928.98 171.561   3
   3  -1  -8 2137.98 125.695   1
   3   1  -7 5293.78 277.467   3
   3  -1  -7 5170.96 274.726   3
  -3  -1   7 4795.79 244.944   3
   3  -1  -7 5191.04 159.900   1
   3   1  -6 3837.39 222.694   3
   3  -1  -6 3532.38 222.934   3
  -3  -1   6 3854.13 210.508   3
   3  -1  -6 3993.19 114.619   1
   3  -1  -5 3643.11 225.759   3
  -3  -1   5 3290.09 183.111   3
   3   1  -5 3544.98 203.476   3
   3  -1  -4 16472.2 468.718   3
  -3  -1   4 15680.7 373.739   3
   3   1  -4 16550.8 403.093   3
  -3  -1   3 13663.2 324.228   3
   3   1  -3 14573.7 351.885   3
   3  -1  -3 14642.0 443.754   3
  -3  -1   2 19402.5 365.284   3
   3   1  -2 20079.3 384.341   3
   3  -1  -2 19791.2 515.009   3
  -3  -1   2 19864.6 450.013   2
   3   1  -1 11044.6 260.360   3
   3  -1  -1 10930.8 390.632   3
  -3  -1   1 10552.9 261.215   3
   3   1  -1 11216.7 369.037   1
  -3  -1   1 11101.4 332.217   2
   3  -1   0 5963.11 291.909   3
   3   1   0 6261.94 176.073   3
  -3  -1   0 6223.69 195.052   3
   3   1   0 5980.23 268.276   1
  -3   1   0 6099.63 139.038   1
  -3  -1   0 6307.82 249.673   2
  -3  -1  -1 2859.63 124.725   3
   3   1   1 2810.67 107.997   3
   3  -1   1 2816.28 205.239   3
   3   1   1 2847.72 161.197   2
   3   1   1 2544.33 174.485   1
  -3  -1  -1 2630.37 160.890   2
  -3   1  -1 2925.66 117.885   1
   3  -1   2 6367.79 312.669   3
  -3  -1  -2 6277.94 178.802   3
   3   1   2 6300.48 160.028   3
  -3   1  -2 6403.22 201.456   1
  -3  -1  -2 6192.04 292.693   1
  -3  -1  -2 6137.07 239.192   2
   3   1   2 6056.79 238.458   2
   3  -1   3 6958.73 328.533   3
   3   1   3 6795.94 172.655   3
   3   1   3 7003.91 261.706   2
  -3  -1  -3 6829.28 312.832   1
  -3   1  -3 7345.93 242.401   1
  -3  -1  -3 7311.66 263.827   2
   3  -1   4 56955.4 951.914   3
   3   1   4 56314.4 533.755   3
  -3  -1  -4 57769.2 911.319   1
   3   1   4 58003.1 765.160   2
   3  -1   4 57162.9 446.634   2
   3  -1   5 103488. 1305.14   3
   3   1   5 102009. 762.358   3
  -3  -1  -5 103445. 1225.23   1
   3   1   6 8746.50 216.879   3
  -3  -1  -6 9094.80 372.116   1
   3   1 7 13615.3 296.222   3
   3   1   7 14153.0 416.508   2
  -3  -1  -7 13366.7 461.343   1
   3   1   8 28270.9 455.441   3
  -3  -1  -8 27682.8 675.250   1
   3   1   9 58847.6 713.264   3
  -3  -1  -9 59352.0 1015.20   1
   3   1  10 29221.5 542.685   3
  -3  -1 -10 29756.9 738.652   1
   3   1  11 610.706 89.9796   3
  -3  -1 -11 427.077 103.237   1
   3  -1  11 649.688 124.045   3
   3   1  12 940.395 112.839   3
   3  -1  12 930.305 147.544   3
  -3  -1 -12 999.886 151.421   1
   3  -1  13 10884.7 461.126   3
   3   1  13 10573.8 391.046   3
  -3  -1 -13 10577.3 479.110   1
   3   1  14 2864.67 222.756   3
   3  -1  14 2529.23 238.715   3
   3   1  15 90972.9 1258.21   3
   3  -1  15 90009.1 1399.59   3
  -3   1 -15 91505.9 1533.28   1
  -3  -1 -15 87909.7 1478.00   1
   3   1  16 225.210 109.342   3
  -3  -1 -16 252.792 181.795   1
   3  -1  16 180.457 97.2298   3
   3  -1  17 12876.5 554.518   3
   3   1  17 13244.7 519.030   3
  -3  -1 -17 13688.2 618.197   1
   3   1  18 1674.56 202.621   3
   3  -1  18 1811.00 219.206   3
  -3   1 -18 2215.08 292.733   1
  -3  -1 -18 1894.33 259.518   1
   3  -1  19 6373.01 414.930   3
   3   1  19 6927.83 401.086   3
  -3   1 -19 7077.72 490.721   1
  -3  -1 -19 5880.48 426.029   1
   3   1  20 3467.28 290.663   3
  -3  -1 -20 3419.67 346.050   1
  -3   1 -20 4432.84 408.851   1
   3   1  21 6917.73 419.940   3
  -3   1 -21 7181.22 513.980   1
  -3  -1 -21 6002.50 459.258   1
   3   1  22 2083.84 244.628   3
  -3   1 -22 2557.26 331.280   1
  -3  -1 -22 1672.53 257.731   1
   3   1  23 5517.47 401.028   3
  -3   1 -23 6193.41 496.242   1
  -3  -1 -23 5225.26 452.518   1
  -3  -1 -24 2478.52 329.063   1
  -3   1 -24 2872.80 362.704   1
  -3  -1 -25 162.377 149.148   1
  -3   1 -25 177.665 135.464   1
  -3   1 -26 247.972 146.490   1
  -3  -1 -26 342.347 193.792   1
  -3   1 -27 3266.10 401.397   1
  -3  -1 -27 2954.47 380.207   1
  -3  -1 -28 59.3704 118.195   1
  -3   1 -28 172.702 157.006   1
  -3  -1 -29 341.730 164.040   1
  -3   1 -29 539.357 186.310   1
  -3  -1 -30 384.842 165.102   1
  -3   1 -30 40.0634 155.324   1
  -3  -1 -31 3080.89 421.747   1
  -3   1 -31 3335.36 443.441   1
  -3  -1 -32 389.007 203.796   1
  -3   1 -32 690.694 275.486   1
   3  -2 -34 2453.18 364.200   1
   3  -2 -33 666.794 207.209   1
   3  -2 -32 2392.11 384.677   3
   3  -2 -32 1922.16 309.937   1
   3  -2 -31 1767.04 329.839   3
   3  -2 -31 1315.51 258.604   1
   3   2 -31 1301.67 304.078   3
   3   2 -30 4660.71 514.222   3
   3  -2 -30 3898.96 465.797   3
   3  -2 -30 3784.27 414.804   1
   3  -2 -29 215.418 117.156   1
   3   2 -29 350.885 188.327   3
   3  -2 -28 10974.0 738.430   3
   3   2 -28 11267.5 770.088   3
   3  -2 -28 10406.6 647.042   1
   3  -2 -27 1345.02 279.211   3
   3  -2 -27 1480.30 257.416   1
   3   2 -27 1439.20 283.904   3
   3   2 -26 6143.51 544.678   3
   3  -2 -26 5480.71 499.709   3
   3  -2 -26 5655.72 449.295   1
   3  -2 -25-130.271 90.0078   3
   3   2 -25 70.5872 99.6466   3
   3  -2 -25-49.2934 75.2461   1
   3  -2 -24 1325.11 247.942   3
   3   2 -24 1270.57 240.265   3
   3  -2 -24 1226.00 207.197   1
   3  -2 -23 122.846 127.248   3
   3   2 -23-1.72112 103.459   3
   3  -2 -23-104.545 80.1711   1
   3  -2 -22 16025.5 760.451   3
   3   2 -22 15501.2 782.165   3
   3  -2 -22 14267.4 633.791   1
   3  -2 -21 735.982 173.330   3
   3   2 -21 907.144 197.807   3
   3  -2 -21 566.597 133.365   1
   3  -2 -20 998.334 189.143   3
   3   2 -20 987.934 202.224   3
   3  -2 -20 749.114 144.020   1
   3  -2 -19 971.963 190.460   3
   3   2 -19 820.753 190.122   3
   3  -2 -19 763.477 143.748   1
   3   2 -18 24508.5 894.842   3
   3  -2 -18 24784.0 841.827   3
   3  -2 -18 24732.0 724.124   1
   3  -2 -17 7.78680 111.283   3
  -3   2  17 116.420 81.5561   3
  -3  -2  17 33.6412 79.8318   3
   3  -2 -17 135.897 71.2047   1
   3   2 -17 262.397 154.999   3
  -3   2  16 19040.1 735.126   3
   3  -2 -16 18464.3 696.262   3
  -3  -2  16 18512.4 699.941   3
   3   2 -16 18468.9 735.493   3
   3  -2 -16 19064.6 583.703   1
  -3  -2  15 10455.2 508.983   3
   3   2 -15 10621.3 549.218   3
   3  -2 -15 9287.36 484.932   3
  -3   2  15 10396.9 528.359   3
   3  -2 -15 9963.58 405.190   1
   3   2 -14 44003.0 1067.06   3
   3  -2 -14 44797.3 1026.96   3
  -3   2  14 44873.6 1076.35   3
  -3  -2  14 43861.6 1011.31   3
   3  -2 -14 45987.4 829.368   1
   3  -2 -13 818.311 141.117   3
  -3   2  13 844.709 156.272   3
   3   2 -13 1270.39 200.914   3
  -3  -2  13 773.041 142.156   3
   3  -2 -13 858.294 112.002   1
   3   2 -12 13846.4 566.242   3
   3  -2 -12 13856.0 541.249   3
   3  -2 -12 14541.8 419.693   1
   3   2 -11 2821.85 252.902   3
   3  -2 -11 3357.69 262.560   3
   3  -2 -11 2999.21 180.014   1
   3  -2 -10 15309.1 539.182   3
   3   2 -10 15858.3 560.091   3
   3  -2 -10 14874.5 376.770   1
  -3  -2   9-18.7629 39.9772   3
   3  -2  -9 84.2097 62.0904   3
   3  -2  -9-5.79718 25.6248   1
   3   2  -9 54.1474 73.9960   3
   3  -2  -8 25613.6 671.922   3
   3   2  -8 24116.0 637.425   3
  -3  -2   8 24184.7 607.562   3
   3  -2  -8 24773.3 441.668   1
   3  -2  -7 21699.1 618.380   3
   3   2  -7 21897.4 582.245   3
  -3  -2   7 22330.5 559.595   3
   3   2  -6 60852.6 925.677   3
   3  -2  -6 62998.0 1052.43   3
  -3  -2   6 63679.3 894.860   3
  -3   2   6 63826.9 534.253   1
   3   2  -5 5272.48 266.497   3
  -3  -2   5 4547.26 234.789   3
   3  -2  -5 4497.09 285.694   3
  -3   2   5 4568.85 126.998   1
  -3  -2   5 4419.80 277.151   2
  -3  -2   4 148216. 1210.72   3
   3  -2  -4 145405. 1622.04   3
   3   2  -4 148704. 1271.98   3
  -3   2   4 147729. 714.209   1
  -3  -2   4 145025. 1573.18   2
   3   2  -3 66361.2 784.927   3
   3  -2  -3 65696.6 1084.81   3
  -3  -2   3 66534.1 750.958   3
  -3   2   3 68384.4 901.041   2
  -3  -2   3 67232.8 1065.73   2
  -3   2   3 66255.0 521.982   1
   3  -2  -2 78645.0 1205.72   3
  -3  -2   2 81068.1 749.946   3
   3   2  -2 81781.0 787.532   3
  -3   2   2 82414.2 963.359   2
  -3  -2   2 77799.4 1143.51   2
  -3  -2   1 1983.98 106.833   3
   3  -2  -1 1931.22 191.744   3
   3   2  -1 2099.41 114.056   3
  -3  -2   1 2011.25 182.846   2
  -3   2   1 2050.09 148.277   2
   3   2  -1 2166.95 182.849   2
  -3  -2   0 16625.9 255.400   3
   3  -2   0 16232.7 558.605   3
   3   2   0 16921.9 273.801   3
   3   2   0 17271.4 511.880   2
  -3  -2   0 16077.7 511.966   2
  -3   2   0 15970.0 392.988   2
  -3  -2  -1 34987.1 297.017   3
   3  -2   1 35606.3 841.647   3
   3   2   1 35273.4 734.614   2
  -3   2  -1 34155.7 550.948   2
  -3  -2  -1 33463.4 740.323   2
   3  -2   2 106461. 1468.30   3
  -3   2  -2 104025. 943.882   2
   3   2   2 107055. 1296.55   2
   3  -2   2 106354. 985.001   2
   3  -2   3 9013.77 432.062   3
  -3  -2  -3 8471.83 368.107   2
   3   2   3 8673.04 371.959   2
   3  -2   3 8965.56 287.850   2
   3  -2   4 5289.18 338.164   3
  -3  -2  -4 5034.21 285.989   2
  -3  -2  -4 5053.13 321.090   1
   3   2   4 5112.28 292.387   2
   3  -2   4 5276.96 227.407   2
   3  -2   5 13252.3 538.300   3
  -3  -2  -5 12558.3 514.873   1
   3  -2   5 12716.3 358.400   2
   3   2   5 12659.4 461.589   2
   3  -2   6 96613.7 1480.80   3
  -3  -2  -6 98828.0 1451.20   1
   3  -2   6 95460.5 1000.29   2
   3   2   6 99245.5 1316.90   2
   3   2   7 430.900 103.643   2
  -3  -2  -7 458.189 119.886   1
   3  -2   7 403.622 77.2622   2
   3   2   8 26251.7 329.502   3
  -3  -2  -8 26824.2 771.935   1
   3  -2   8 25418.1 533.585   2
   3   2   8 26755.6 715.450   2
   3   2   9 12140.9 267.635   3
  -3  -2  -9 12073.0 532.839   1
   3   2  10 14100.0 328.292   3
  -3  -2 -10 14576.8 587.439   1
   3   2  10 14672.2 555.486   2
   3   2  11 10.7897 30.4284   3
   3   2  11 29.8020 55.2909   2
  -3  -2 -11 24.7381 82.0381   1
   3   2  12 11604.0 358.152   3
  -3  -2 -12 11951.1 554.239   1
   3   2  13 2627.22 183.804   3
   3  -2  13 2585.30 252.786   3
  -3  -2 -13 2500.65 174.875   3
  -3  -2 -13 2451.81 259.639   1
   3   2  14 2112.71 176.882   3
  -3  -2 -14 2177.31 173.758   3
   3  -2  14 2559.60 256.416   3
  -3  -2 -14 2091.16 246.190   1
   3   2  15 3.07923 36.1190   3
   3  -2  15 40.5337 68.1378   3
   3   2  15 6.23951 71.3364   1
  -3  -2 -15-20.0745 42.3342   3
  -3  -2 -15-121.209 122.329   1
   3  -2  16 2109.65 249.954   3
   3   2  16 1768.90 178.446   3
  -3  -2 -16 1913.36 182.629   3
   3   2  16 2141.00 256.003   1
  -3  -2 -16 1658.04 221.563   1
   3  -2  17 3484.33 320.661   3
   3   2  17 2846.07 237.522   3
  -3  -2 -17 3032.61 241.009   3
  -3  -2 -17 3134.47 325.122   1
  -3  -2 -18 17626.8 592.625   3
   3   2  18 18611.0 619.438   3
  -3  -2 -18 18639.0 793.587   1
  -3  -2 -19 1377.25 188.547   3
   3   2  19 1525.19 193.122   3
  -3  -2 -19 1545.87 252.079   1
   3   2  20 13344.1 560.693   3
  -3  -2 -20 14173.5 729.209   1
  -3  -2 -20 13873.9 566.916   3
   3   2  21 712.851 142.163   3
  -3  -2 -21 405.523 157.481   1
  -3  -2 -21 571.718 132.384   3
   3   2  22-27.8603 67.5548   3
  -3  -2 -22 150.480 98.5342   1
  -3  -2 -22 71.5596 72.9660   3
   3   2  23 229.847 104.961   3
  -3  -2 -23 221.944 102.470   1
  -3  -2 -23 149.706 87.3847   3
   3   2  24 1845.09 240.109   3
  -3  -2 -24 1688.16 275.401   1
  -3  -2 -24 1819.54 241.654   3
  -3  -2 -25-114.874 170.770   1
  -3   2 -25 285.134 184.692   1
  -3  -2 -25-37.0758 74.5690   3
  -3   2 -26 4169.39 455.159   1
  -3  -2 -26 3390.85 408.549   1
  -3  -2 -27-218.503 205.039   1
  -3   2 -27 288.838 193.868   1
  -3  -2 -28 221.626 108.724   1
  -3   2 -28 445.995 164.549   1
  -3  -2 -29-19.3787 174.277   1
  -3   2 -29 289.781 187.526   1
  -3  -2 -30 3455.45 448.498   1
  -3   2 -30 3301.73 436.005   1
  -3   2 -31 460.982 206.599   1
  -3  -2 -31 341.855 174.842   1
   3  -3 -33 253.351 166.941   1
   3  -3 -32 156.352 138.772   1
   3  -3 -31 1306.26 274.007   3
   3  -3 -31 1085.27 243.134   1
   3  -3 -30 305.179 178.245   3
   3  -3 -30-62.4487 162.501   1
   3   3 -30 102.056 123.391   3
   3  -3 -29 688.726 205.465   3
   3   3 -29 601.183 226.221   3
   3  -3 -29 806.882 191.280   1
   3  -3 -28 497.668 177.722   3
   3   3 -28 619.263 197.404   3
   3  -3 -28 341.402 118.432   1
   3  -3 -27 3418.76 415.004   3
   3  -3 -27 3628.64 392.584   1
   3   3 -27 4081.27 472.199   3
   3  -3 -26 3589.66 415.910   3
   3   3 -26 3134.22 412.157   3
   3  -3 -26 2997.80 356.093   1
   3  -3 -25 2312.56 328.959   3
   3   3 -25 2560.26 364.693   3
   3  -3 -25 2633.09 319.964   1
   3  -3 -24 52.2222 108.842   3
   3   3 -24-62.4836 128.944   3
   3  -3 -24-90.1746 111.701   1
   3  -3 -23 2934.03 360.763   3
   3   3 -23 3153.09 394.832   3
   3  -3 -23 2899.71 319.855   1
   3   3 -22 9204.74 646.579   3
   3  -3 -22 9177.03 594.504   3
   3  -3 -22 9516.94 557.510   1
   3  -3 -21 363.385 159.054   3
   3   3 -21 570.560 181.486   3
   3  -3 -21 729.640 167.589   1
   3   3 -20 7694.12 563.881   3
   3  -3 -20 8311.35 536.100   3
   3  -3 -20 8189.37 479.321   1
   3  -3 -19 40332.7 1140.53   3
   3   3 -19 38091.5 1227.53   3
   3  -3 -19 39490.6 1015.99   1
   3  -3 -18 4942.95 401.809   3
   3   3 -18 5387.60 470.097   3
   3  -3 -18 5452.14 379.455   1
   3  -3 -17 83990.5 1563.32   3
   3   3 -17 81868.7 1690.18   3
   3  -3 -17 81755.2 1356.36   1
  -3  -3  16 10286.6 554.008   3
   3  -3 -16 10438.5 544.049   3
   3   3 -16 10473.3 599.217   3
   3  -3 -16 10378.6 474.871   1
  -3  -3  15 30640.5 914.072   3
   3   3 -15 29809.7 968.554   3
  -3   3  15 30702.9 999.571   3
   3  -3 -15 31064.9 900.987   3
   3  -3 -15 30062.8 772.188   1
  -3   3  14-39.1570 83.8064   3
  -3  -3  14 95.5415 67.5449   3
   3  -3 -14 80.8211 64.3154   3
   3  -3 -14 17.8335 52.5259   1
   3   3 -14 124.648 96.3299   3
  -3  -3  13 2903.63 269.889   3
   3   3 -13 3394.76 313.148   3
   3  -3 -13 2942.02 270.555   3
  -3   3  13 3553.94 330.159   3
   3  -3 -13 2874.25 225.695   1
  -3   3  12 5.40996 66.2043   3
  -3  -3  12-42.5383 56.5150   3
   3  -3 -12-50.1852 74.0350   3
   3  -3 -12 14.8633 38.2325   1
   3   3 -12 78.5860 76.8361   3
  -3   3  11 318.382 106.613   3
  -3  -3  11 342.078 95.4943   3
   3  -3 -11 390.869 110.808   3
   3  -3 -11 417.397 79.4480   1
  -3   3  11 470.484 90.9972   1
   3   3 -11 485.860 116.410   3
   3  -3 -10 2311.59 230.410   3
   3   3 -10 2699.76 249.599   3
  -3   3  10 2756.24 279.121   3
  -3  -3  10 2619.02 267.865   2
  -3   3  10 2340.91 160.273   1
   3  -3  -9 6341.45 373.698   3
  -3   3   9 6877.79 437.637   3
   3   3  -9 6781.46 377.996   3
  -3   3   9 6622.73 251.609   1
  -3  -3   9 6317.23 403.858   2
  -3  -3   8 811.069 129.726   3
   3  -3  -8 684.083 128.993   3
  -3   3   8 729.756 142.077   3
   3   3  -8 847.509 141.269   3
  -3   3   8 678.019 80.4211   1
  -3  -3   8 907.511 164.455   2
  -3   3   7 46034.9 1104.05   3
  -3  -3   7 44598.8 855.067   3
   3  -3  -7 45150.6 988.493   3
   3   3  -7 45495.0 882.513   3
  -3  -3   7 41421.9 1015.34   2
  -3   3   7 42653.7 606.983   1
  -3  -3   6 3140.97 222.070   3
  -3   3   6 3443.18 303.578   3
   3  -3  -6 3031.76 258.856   3
  -3  -3   6 2768.22 268.287   2
  -3   3   6 2890.75 158.008   1
   3  -3  -5 11348.6 505.959   3
  -3  -3   5 11462.5 400.057   3
  -3   3   5 11567.2 322.019   1
  -3  -3   5 11350.5 528.133   2
  -3   3   5 12358.7 501.300   2
  -3  -3   4 13503.8 410.211   3
   3  -3  -4 13508.2 555.347   3
  -3   3   4 13076.6 355.997   1
  -3  -3   4 13333.9 568.590   2
  -3   3   4 13909.4 515.097   2
   3  -3  -3 6260.20 381.878   3
  -3  -3   3 6731.65 271.800   3
  -3   3   3 6377.51 257.871   1
  -3  -3   3 5972.13 380.493   2
  -3   3   3 6577.79 347.573   2
  -3  -3   2 8058.07 277.716   3
   3  -3  -2 7247.88 414.909   3
  -3   3   2 8051.97 372.455   2
  -3  -3   2 7888.29 437.019   2
  -3  -3   1 22435.3 427.952   3
   3  -3  -1 22987.8 746.082   3
   3   3  -1 23756.0 708.503   2
  -3   3   1 22930.0 616.169   2
  -3  -3   1 21776.1 721.290   2
  -3  -3   0 11045.3 269.894   3
   3  -3   0 11077.1 526.682   3
  -3   3   0 11081.7 416.927   2
  -3  -3   0 11204.8 519.082   2
   3   3   0 12049.4 508.545   2
   3  -3   1 73474.5 1372.29   3
  -3  -3  -1 74332.3 608.860   3
  -3  -3  -1 78307.5 686.213   3
  -3  -3  -1 73211.5 1305.34   2
   3   3   1 74511.5 1266.71   2
  -3   3  -1 73804.9 1057.16   2
   3  -3   1 76135.6 1101.42   2
  -3  -3  -2 124.559 24.3823   3
  -3  -3  -2 118.943 23.2386   3
   3  -3   2-14.1704 76.7075   3
  -3  -3  -2 24.0872 64.2796   2
   3   3   2 42.2982 64.0767   2
  -3   3  -2 55.3792 37.5492   2
   3  -3   3 2215.00 240.676   3
  -3   3  -3 2641.68 196.155   2
   3   3   3 2504.37 240.337   2
   3  -3   3 2565.32 204.661   2
  -3  -3  -3 2133.41 227.053   2
   3  -3   4 719.016 157.493   3
   3   3   4 609.703 122.713   2
   3  -3   4 709.919 116.358   2
  -3  -3  -4 764.326 135.151   2
   3  -3   5 13699.8 614.693   3
   3  -3   5 14013.3 485.374   2
  -3  -3  -5 13035.0 549.818   2
   3   3   5 13601.8 566.618   2
   3  -3   6 1626.24 226.791   3
   3  -3   6 1766.07 180.487   2
   3   3   6 1855.27 219.646   2
   3  -3   7 34088.7 767.284   2
   3   3   7 35694.8 938.092   2
   3  -3   8 659.799 160.078   3
   3  -3   8 785.981 125.648   2
   3   3   8 701.227 144.247   2
  -3  -3  -8 791.421 168.524   1
   3   3   9 11734.5 229.198   3
  -3  -3  -9 11889.3 212.836   3
  -3  -3  -9 11232.0 586.650   1
   3   3   9 12100.1 564.886   2
   3  -3   9 11317.0 448.125   2
  -3  -3 -10 7605.49 201.436   3
   3   3  10 7195.19 210.430   3
  -3  -3 -10 6657.85 462.333   1
   3  -3  10 7203.53 368.257   2
   3   3  10 7676.43 456.758   2
  -3  -3 -11 17320.4 343.268   3
   3   3  11 16794.7 355.429   3
  -3  -3 -11 16454.0 725.139   1
   3   3  11 18320.0 660.133   1
   3   3  11 17564.1 705.678   2
   3  -3  11 16493.6 562.426   2
   3   3  12 53.5921 35.8453   3
   3   3  12 43.4754 59.5136   2
  -3  -3 -12 76.9592 38.6608   3
  -3  -3 -12 166.400 97.2418   1
   3   3  12 134.163 84.8687   1
   3  -3  12 54.1007 67.8750   2
  -3  -3 -13 2788.61 170.804   3
   3   3  13 2971.18 179.544   3
  -3  -3 -13 2488.54 291.518   1
   3   3  13 3268.69 288.849   1
   3  -3  13 2892.76 250.301   2
  -3  -3 -14 1033.47 116.738   3
   3   3  14 1170.54 119.539   3
   3   3  14 1288.61 208.800   2
   3   3  14 1227.74 192.528   1
  -3  -3 -14 955.498 192.102   1
   3   3  15 15076.3 443.380   3
  -3  -3 -15 15153.8 440.778   3
  -3  -3 -15 14574.4 728.280   1
   3   3  15 14975.0 705.026   2
   3   3  16 229.935 66.0934   3
  -3  -3 -16 226.875 65.3389   3
  -3  -3 -16 253.232 132.310   1
   3   3  16 254.284 116.480   2
   3   3  17 4311.42 268.268   3
  -3  -3 -17 4197.24 261.644   3
  -3  -3 -17 4884.04 435.927   1
   3   3  18 2850.63 226.847   3
  -3  -3 -18 2969.51 233.249   3
   3   3  19 4922.33 315.083   3
  -3  -3 -19 5232.44 319.764   3
  -3  -3 -19 4826.15 448.947   1
   3   3  20-25.9257 62.0994   3
  -3  -3 -20-55.0946 99.8436   1
  -3  -3 -20 32.0638 47.8361   3
   3   3  21 221.743 54.8058   3
  -3  -3 -21 414.681 157.210   1
  -3  -3 -21 392.903 104.630   3
   3   3  22-15.6540 101.027   3
  -3  -3 -22 123.204 79.3065   3
  -3  -3 -22 234.235 148.739   1
   3   3  23 2389.72 252.534   3
  -3  -3 -23 2721.18 272.178   3
  -3  -3 -23 3161.15 392.414   1
  -3  -3 -24 503.509 133.526   3
  -3  -3 -24 621.021 208.212   1
  -3  -3 -25 2947.06 296.038   3
  -3  -3 -25 3337.72 427.748   1
  -3  -3 -26 402.019 126.682   3
  -3  -3 -26 318.565 152.179   1
  -3  -3 -27 642.415 197.071   1
  -3  -3 -27 825.351 173.009   3
  -3  -3 -28 5.47096 83.3278   3
  -3  -3 -28 83.1363 126.601   1
  -3  -3 -29 2007.43 365.485   1
  -3   3 -30 566.548 239.264   1
  -3  -3 -30 229.245 148.566   1
   3  -4 -30 4250.51 499.170   3
   3  -4 -29 491.664 184.389   3
   3  -4 -29 328.610 155.308   1
   3  -4 -28 3232.10 419.776   3
   3  -4 -28 3308.86 425.686   1
   3  -4 -27 400.549 172.193   3
   3  -4 -27 591.402 192.320   1
   3  -4 -26 126.000 124.680   3
   3  -4 -26 216.861 124.248   1
   3  -4 -25 56.8588 102.335   3
   3  -4 -25-103.867 121.249   1
   3  -4 -24 2298.24 324.521   3
   3  -4 -24 1906.06 286.241   1
   3  -4 -23 3220.87 378.295   3
   3  -4 -23 3362.21 369.849   1
   3  -4 -22 4371.04 420.206   3
   3  -4 -22 3657.12 375.044   1
   3  -4 -21 164.654 128.648   3
   3  -4 -21 95.7190 95.1540   1
   3  -4 -20 5995.50 473.212   3
   3  -4 -20 6012.57 449.021   1
   3  -4 -19 2854.07 321.069   3
   3  -4 -19 2644.48 289.722   1
   3  -4 -18 1598.91 242.706   3
   3  -4 -18 1331.88 203.076   1
   3  -4 -17 3618.57 337.786   3
   3  -4 -17 3415.62 306.629   1
   3  -4 -16 172.815 92.7943   3
   3  -4 -16 84.0254 59.0727   1
  -3  -4  16 259.656 112.993   2
   3  -4 -15 4267.33 353.646   3
  -3   4  15 4293.76 298.467   1
  -3  -4  15 3948.87 392.714   2
  -3  -4  14 261.211 106.811   3
   3  -4 -14-70.7469 110.120   3
  -3   4  14 277.296 100.869   1
  -3  -4  14 266.025 141.101   2
   3  -4 -13 2124.02 244.951   3
  -3  -4  13 2453.26 268.447   3
  -3  -4  13 2423.81 299.156   2
  -3   4  13 2281.92 194.909   1
   3  -4 -12 14852.6 628.981   3
  -3  -4  12 15506.0 633.204   3
  -3   4  12 16069.3 754.538   3
  -3  -4  12 15586.7 739.863   2
  -3   4  12 13909.4 456.338   1
  -3   4  12 15462.4 724.216   2
  -3   4  11 913.030 189.856   3
   3  -4 -11 967.891 181.543   3
  -3  -4  11 722.220 146.484   3
  -3   4  11 1050.24 197.573   2
  -3   4  11 847.184 121.076   1
  -3  -4  11 691.904 182.652   2
   3  -4 -10 12185.3 566.619   3
  -3   4  10 12347.5 648.202   3
  -3  -4  10 11123.2 505.813   3
  -3  -4  10 11620.7 625.085   2
  -3   4  10 11420.2 395.973   1
  -3   4  10 13538.1 660.820   2
   3  -4  -9 2466.40 264.336   3
  -3   4   9 2574.95 293.552   3
  -3  -4   9 2624.49 241.709   3
  -3   4   9 2674.39 291.057   2
  -3  -4   9 2281.05 282.379   2
  -3   4   9 2577.96 188.046   1
  -3   4   8 3898.79 356.155   3
   3  -4  -8 3964.40 323.789   3
  -3  -4   8 3400.72 335.328   2
  -3   4   8 3427.96 215.434   1
  -3   4   8 3865.71 337.745   2
   3  -4  -7-64.6412 90.9750   3
  -3   4   7 45.9949 67.4120   3
  -3   4   7 16.3455 71.8735   2
  -3   4   7-119.275 80.7789   1
  -3  -4   7-9.79700 103.559   2
  -3  -4   6 19883.7 586.583   3
   3  -4  -6 21968.6 776.116   3
  -3   4   6 22513.7 838.445   3
  -3   4   6 20511.2 541.754   1
  -3  -4   6 20711.5 818.501   2
  -3   4   6 21805.1 772.616   2
  -3   4   5 8274.57 507.804   3
  -3  -4   5 7400.24 347.064   3
   3  -4  -5 7714.70 466.993   3
  -3   4   5 7579.26 452.353   2
  -3   4   5 7121.06 329.029   1
  -3  -4   5 7399.14 489.544   2
  -3   4   4 23625.1 845.788   3
  -3  -4   4 23217.3 584.540   3
   3  -4  -4 23735.7 821.787   3
  -3   4   4 22873.2 602.722   1
  -3  -4   4 22751.4 853.974   2
  -3   4   4 23527.4 771.598   2
  -3   4   3 7107.67 459.666   3
   3  -4  -3 7867.12 481.986   3
  -3  -4   3 7524.48 317.546   3
  -3   4   3 7449.59 351.965   1
  -3  -4   3 7595.58 495.289   2
   3  -4  -2 398.286 107.250   3
  -3  -4   2 666.355 94.1390   3
  -3   4   2 596.904 147.151   3
  -3  -4   2 445.266 135.805   2
   3   4  -2 692.706 147.728   2
  -3   4   1 9357.13 539.969   3
  -3  -4   1 9516.66 358.835   3
   3  -4  -1 10205.7 558.585   3
  -3  -4   1 9467.88 316.944   3
  -3  -4   1 9600.81 554.396   2
   3   4  -1 10508.6 541.077   2
  -3  -4   0 6496.52 279.974   3
  -3  -4   0 6509.13 245.581   3
   3  -4   0 6331.77 445.077   3
   3   4   0 6947.47 445.551   2
  -3  -4   0 5770.57 424.400   2
  -3  -4  -1 2630.44 147.837   3
  -3  -4  -1 2926.50 172.679   3
   3  -4   1 2266.55 268.335   3
   3   4   1 2472.07 274.543   2
  -3  -4  -1 2447.75 274.994   2
   3  -4   1 2815.99 257.838   2
  -3  -4  -2 22794.9 435.887   3
  -3  -4  -2 20934.0 378.194   3
   3  -4   2 23144.6 872.095   3
  -3  -4  -2 20828.6 808.431   2
   3   4   2 21824.5 793.298   2
   3  -4   3 3147.36 327.743   3
  -3  -4  -3 2916.09 128.953   3
  -3  -4  -3 3110.75 141.295   3
   3   4   3 2677.69 289.995   1
   3  -4   3 2799.74 260.469   2
  -3  -4  -3 2912.41 304.673   2
   3   4   3 2835.80 289.283   2
  -3  -4  -4 13099.1 244.344   3
  -3  -4  -4 12490.1 239.096   3
   3  -4   4 12406.2 645.361   3
  -3  -4  -4 12667.8 625.124   2
   3   4   4 13346.5 634.906   1
   3   4   4 13535.2 631.279   2
   3  -4   4 13361.4 564.009   2
   3  -4   5 248.086 109.638   3
  -3  -4  -5 209.603 29.9002   3
  -3  -4  -5 216.447 30.7620   3
   3   4   5 183.993 75.5147   2
   3  -4   5 40.1678 73.1688   2
   3   4   5 37.7156 91.8107   1
  -3  -4  -5 241.353 105.627   2
   3  -4   6 3541.99 350.290   3
  -3  -4  -6 3120.48 100.456   3
  -3  -4  -6 3349.28 104.019   3
   3   4   6 3204.73 305.038   1
   3   4   6 3381.46 327.787   2
   3  -4   6 3267.65 280.050   2
  -3  -4  -7 1223.64 63.4210   3
   3  -4   7 1163.08 207.005   3
   3   4   7 1245.40 202.045   2
   3  -4   7 1282.42 180.794   2
   3   4   7 1146.18 185.749   1
  -3  -4  -8 6805.44 156.733   3
   3  -4   8 6772.54 494.132   3
   3   4   8 7541.19 501.170   2
   3  -4   8 7260.03 429.477   2
   3   4   8 7356.11 457.418   1
   3  -4   9 6092.77 482.867   3
  -3  -4  -9 6242.58 168.336   3
   3   4   9 6213.62 461.437   2
   3  -4   9 5722.09 384.062   2
   3   4   9 6250.41 422.135   1
  -3  -4 -10 9313.43 222.266   3
   3  -4  10 8266.72 563.006   3
   3  -4  10 8685.28 480.288   2
   3   4  10 9454.64 570.974   2
  -3  -4 -11 360.989 52.8610   3
   3  -4  11 263.233 116.946   3
   3   4  11 301.743 47.4392   3
   3  -4  11 167.572 85.3578   2
  -3  -4 -12 13074.3 319.818   3
   3   4  12 13380.0 352.719   3
  -3  -4 -12 13481.2 738.306   1
   3  -4  12 12745.3 582.823   2
  -3  -4 -13 3586.04 184.222   3
   3   4  13 3772.10 202.972   3
  -3  -4 -13 3692.13 402.853   1
   3  -4  13 3709.46 324.729   2
  -3  -4 -14 5339.83 234.013   3
   3   4  14 5734.09 264.558   3
  -3  -4 -14 5755.59 495.550   1
   3  -4  14 5114.28 381.210   2
  -3  -4 -15 2403.02 169.160   3
   3   4  15 2566.67 187.660   3
  -3  -4 -15 2635.91 344.156   1
   3  -4  15 2454.65 274.179   2
   3   4  16 1767.34 166.788   3
  -3  -4 -16 1603.16 148.102   3
   3  -4  16 1744.00 232.046   2
  -3  -4 -16 1437.21 273.045   1
   3   4  17 1117.93 143.198   3
  -3  -4 -17 990.426 126.032   3
  -3  -4 -17 1023.62 225.113   1
   3  -4  17 1281.28 211.454   2
   3   4  18 2800.20 229.147   3
  -3  -4 -18 2737.53 210.307   3
  -3  -4 -18 2820.18 377.248   1
   3  -4  18 2757.18 311.406   2
   3   4  19 965.268 149.650   3
  -3  -4 -19 985.868 232.045   1
  -3  -4 -19 857.890 132.094   3
   3  -4  19 797.910 183.339   2
  -3  -4 -20 6145.53 343.715   3
   3   4  20 5619.78 351.871   3
   3  -4  20 6334.46 481.197   2
  -3  -4 -20 6214.46 570.633   1
  -3  -4 -21 2729.10 239.543   3
   3  -4  21 3492.89 373.783   2
  -3  -4 -21 3028.64 419.689   1
  -3  -4 -22 6599.86 383.100   3
  -3  -4 -22 7239.56 641.079   1
  -3  -4 -23 135.612 135.871   1
  -3  -4 -23 36.4501 57.6559   3
  -3  -4 -24 2889.32 272.390   3
  -3  -4 -24 2638.50 409.559   1
  -3  -4 -25 49.7968 127.033   1
  -3  -4 -26 1187.41 282.859   1
  -3  -4 -27 207.012 180.861   1
  -3  -4 -28 3140.03 489.098   1
   3  -5 -28-104.446 151.084   3
   3  -5 -27 526.492 191.388   3
   3  -5 -26 281.962 169.941   3
   3  -5 -25 1936.23 327.769   3
   3  -5 -25 1826.73 301.078   1
  -3  -5  25 2583.80 414.737   2
   3  -5 -24 39.9927 94.7502   3
  -3  -5  24-155.315 167.371   2
   3  -5 -23 1531.72 273.931   3
  -3  -5  23 1823.77 341.661   2
   3  -5 -22 29.3753 93.8115   3
  -3  -5  22 6.08915 110.819   2
   3  -5 -21 1370.25 247.224   3
  -3  -5  21 1755.92 332.972   2
   3  -5 -20 149.009 100.835   3
  -3  -5  20-201.019 181.059   2
   3  -5 -19 1015.33 196.327   3
  -3  -5  19 1097.36 242.638   2
   3  -5 -18 45.7218 102.984   3
  -3  -5  18-73.6917 125.466   2
   3  -5 -17 2730.10 315.964   3
  -3   5  17 2917.16 271.596   1
  -3  -5  17 2665.69 378.999   2
   3  -5 -16 44.3330 90.3227   3
  -3   5  16-64.8879 79.7153   1
  -3  -5  16 4.95833 127.486   2
   3  -5 -15 2527.11 294.161   3
  -3  -5  15 2578.95 350.787   2
  -3   5  15 2588.19 237.173   1
   3  -5 -14-164.413 116.191   3
  -3  -5  14 38.8980 111.745   2
  -3   5  14 33.5674 85.1226   1
   3  -5 -13 2920.75 305.163   3
  -3  -5  13 3084.73 381.746   2
  -3   5  13 2525.55 224.417   1
   3  -5 -12 4953.04 395.666   3
  -3  -5  12 5034.18 382.166   3
  -3   5  12 4249.97 284.017   1
  -3  -5  12 4169.36 432.488   2
  -3  -5  11 884.232 171.623   3
   3  -5 -11 755.634 166.180   3
  -3  -5  11 713.167 177.574   2
  -3   5  11 497.979 99.7137   1
   3  -5 -10 4061.00 354.225   3
  -3  -5  10 3964.86 325.158   3
  -3  -5  10 4176.12 425.287   2
  -3   5  10 3849.67 265.595   1
   3  -5  -9 7219.07 478.738   3
  -3  -5   9 6994.49 420.476   3
  -3  -5   9 6401.42 521.265   2
  -3   5   9 6290.33 340.392   1
   3  -5  -8-23.8997 101.669   3
  -3  -5   8 56.2206 69.6101   3
  -3  -5   8 21.7391 117.739   2
  -3   5   8-122.879 106.168   1
   3  -5  -7 4099.87 364.250   3
  -3  -5   7 3770.46 288.828   3
  -3  -5   7 4104.01 416.769   2
  -3   5   7 3915.80 277.625   1
   3  -5  -6-69.3542 106.229   3
  -3   5   6 47.8381 57.7026   1
  -3  -5   6 25.6100 80.5920   2
  -3   5   6-62.8531 111.959   2
   3  -5  -5 2824.04 307.091   3
  -3   5   5 2790.44 247.391   1
  -3  -5   5 2783.56 339.078   2
  -3   5   5 2870.19 313.715   2
   3  -5  -4 257.599 119.962   3
  -3   5   4 251.215 80.3368   1
  -3   5   4 139.540 85.6514   2
  -3  -5   4-21.2751 136.223   2
  -3  -5   3 7457.37 349.422   3
  -3  -5   3 8039.53 408.685   3
   3  -5  -3 8607.46 546.225   3
  -3   5   3 7819.37 427.523   1
  -3   5   3 7698.33 492.227   2
  -3  -5   3 8051.52 572.382   2
   3  -5  -2 2855.70 328.659   3
  -3  -5   2 2540.93 200.843   3
  -3  -5   2 2679.24 230.756   3
  -3   5   2 2539.64 288.516   2
  -3  -5   2 2613.15 338.754   2
   3  -5  -1 13949.4 719.239   3
  -3  -5   1 14428.7 447.409   3
  -3  -5   1 14680.9 518.608   3
  -3  -5   1 14420.3 761.367   2
  -3   5   1 14629.2 663.779   2
  -3  -5   0 701.803 116.064   3
   3  -5   0 729.148 171.265   3
  -3   5   0 630.725 138.567   2
  -3  -5   0 478.320 127.271   2
  -3  -5   0 575.977 91.0883   3
  -3  -5  -1 858.054 118.030   3
   3  -5   1 861.802 196.865   3
  -3   5  -1 962.845 179.596   2
  -3  -5  -1 739.396 182.466   2
  -3  -5  -1 727.109 94.6472   3
   3  -5   1 976.083 176.528   2
  -3  -5  -2 18765.0 494.901   3
  -3  -5  -2 17540.1 432.524   3
   3  -5   2 18609.9 857.992   3
  -3   5  -2 18550.4 722.165   2
  -3  -5  -2 17979.0 840.179   2
   3  -5   2 18740.2 767.246   2
   3  -5   3 6267.70 504.471   3
  -3  -5  -3 5817.47 251.501   3
  -3  -5  -3 5737.33 238.666   3
  -3   5  -3 5764.20 403.466   2
   3  -5   3 5908.96 444.391   2
  -3  -5  -3 4818.90 467.311   2
  -3  -5  -4 18065.7 395.664   3
   3  -5   4 18660.9 872.995   3
  -3  -5  -4 17848.0 400.336   3
   3  -5   4 17633.6 749.273   2
  -3  -5  -4 18912.5 869.040   2
   3  -5   5 111.430 105.161   3
  -3  -5  -5 249.182 52.0627   3
   3  -5   5-33.1071 122.411   2
  -3  -5  -5 255.023 145.327   2
  -3  -5  -5 201.837 39.1512   3
   3  -5   6 563.053 151.665   3
  -3  -5  -6 632.564 67.2886   3
  -3  -5  -6 736.257 74.3673   3
   3  -5   6 616.476 151.406   2
   3  -5   7 11540.6 700.324   3
  -3  -5  -7 11732.2 269.757   3
   3  -5   7 11832.9 615.389   2
   3  -5   8 2933.67 363.980   3
  -3  -5  -8 3081.93 141.112   3
   3  -5   8 2926.36 313.350   2
   3  -5   9 20021.9 937.272   3
  -3  -5  -9 19694.6 352.908   3
   3  -5   9 19979.4 803.848   2
  -3  -5 -10 1551.41 102.987   3
   3  -5  10 2084.46 331.366   3
   3  -5  10 1797.44 265.291   2
   3  -5  11 22556.1 1024.47   3
  -3  -5 -11 23654.9 418.161   3
   3  -5  11 21714.6 863.752   2
  -3  -5 -12-45.9622 48.5187   3
   3  -5  12 10.2738 101.036   2
   3  -5  13 6536.52 569.081   3
  -3  -5 -13 7062.05 250.577   3
   3  -5  13 7491.00 510.583   2
   3  -5  14 3195.69 401.276   3
  -3  -5 -14 3549.21 187.643   3
   3  -5  14 3207.77 349.744   2
  -3  -5 -15 1873.69 145.709   3
   3   5  15 1987.39 163.719   3
   3  -5  15 2169.16 291.741   2
  -3  -5 -16 361.312 73.7085   3
   3  -5  16 313.634 137.522   2
  -3  -5 -17 2544.25 181.252   3
   3  -5  17 2848.73 341.197   2
   3  -5  18 59.9256 97.6219   2
  -3  -5 -18 288.577 174.458   1
  -3  -5 -18 138.678 63.3775   3
   3  -5  19 1184.63 239.442   2
  -3  -5 -19 1069.38 267.840   1
   3  -5  20 227.771 126.249   2
  -3  -5 -20 41.2474 124.751   1
   3  -5  21 1596.72 279.089   2
  -3  -5 -21 1902.00 362.328   1
  -3  -5 -22 514.006 225.577   1
   3  -5  22 280.445 119.262   2
  -3  -5 -23 2983.48 472.253   1
   3  -5  23 3128.20 398.449   2
  -3  -5 -24 206.813 202.269   1
   3  -5  24 156.258 151.691   2
  -3  -5 -25 4584.25 577.513   1
   3  -5  25 3386.57 438.740   2
  -3  -5 -26 6.24830 169.970   1
   3  -5  26 66.5718 112.024   2
   3  -5  27-32.0376 127.244   2
   3  -5  28-62.5887 180.429   2
   3  -5  29 1516.74 311.570   2
   3  -6 -26-20.7012 108.162   3
   3  -6 -25 1270.50 263.981   3
   3  -6 -24 1804.72 306.269   3
   3  -6 -23-143.742 102.165   3
   3  -6 -22 2805.93 366.345   3
   3  -6 -21-20.9253 108.393   3
  -3  -6  21-36.3118 134.147   2
   3  -6 -20 4137.89 432.025   3
  -3  -6  20 3611.02 480.850   2
   3  -6 -19-83.6345 100.136   3
  -3  -6  19 126.301 148.698   2
   3  -6 -18 4174.35 417.052   3
  -3  -6  18 3566.68 478.171   2
   3  -6 -17-86.2748 98.3423   3
  -3  -6  17 170.144 158.786   2
   3  -6 -16 671.435 173.831   3
  -3  -6  16 787.648 218.026   2
   3  -6 -15 287.840 138.736   3
  -3  -6  15 360.796 186.473   2
   3  -6 -14 7964.71 540.124   3
  -3  -6  14 7213.80 632.053   2
   3  -6 -13 10.7989 77.6601   3
  -3  -6  13 3.33156 122.666   2
   3  -6 -12 213.817 111.976   3
  -3  -6  12 300.185 144.263   2
   3  -6 -11 918.457 192.914   3
  -3   6  11 813.014 142.062   1
  -3  -6  11 640.965 179.997   2
   3  -6 -10 1429.02 236.639   3
  -3  -6  10 1147.18 257.641   2
  -3   6  10 1168.08 171.684   1
  -3  -6   9 1626.87 216.882   3
   3  -6  -9 1690.28 256.493   3
  -3  -6   9 1505.89 302.705   2
  -3   6   9 1443.93 187.537   1
  -3  -6   8 4949.51 367.947   3
   3  -6  -8 5592.49 459.521   3
  -3  -6   8 5032.54 510.634   2
  -3   6   8 5032.48 356.365   1
   3  -6  -7 815.994 182.291   3
  -3  -6   7 799.416 160.735   3
  -3  -6   7 886.159 227.121   2
  -3   6   7 581.778 121.698   1
   3  -6  -6 1312.01 235.822   3
  -3  -6   6 1579.58 200.766   3
  -3  -6   6 1264.82 208.180   3
  -3   6   6 1557.87 207.611   1
  -3  -6   6 1314.68 266.726   2
  -3  -6   5 969.081 178.328   3
   3  -6  -5 1227.65 233.771   3
  -3  -6   5 1113.59 164.438   3
  -3  -6   5 738.919 207.068   2
  -3   6   5 1068.98 178.950   1
  -3  -6   4 23725.1 708.380   3
  -3  -6   4 22933.5 794.122   3
   3  -6  -4 24278.7 994.098   3
  -3   6   4 23980.2 832.722   1
  -3  -6  4 24412.7 1094.95   2
  -3  -6   3 802.228 157.401   3
   3  -6  -3 1292.64 254.294   3
  -3  -6   3 768.154 259.836   2
  -3   6   3 1075.57 183.638   1
  -3  -6   2 5360.77 362.851   3
   3  -6  -2 5626.26 490.387   3
  -3   6   2 5077.98 395.918   1
  -3  -6   2 4807.03 494.714   2
   3  -6  -1 62.5728 101.150   3
  -3  -6   1 106.014 67.6455   3
  -3  -6   1-59.2043 130.080   2
  -3  -6   0 1987.09 211.317   3
   3  -6   0 2372.73 335.040   3
  -3  -6   0 2113.87 189.728   3
  -3  -6   0 2206.00 337.893   2
  -3  -6  -1 3148.67 220.021   3
   3  -6   1 3210.42 379.227   3
  -3  -6  -1 3485.87 260.688   3
  -3  -6  -1 2992.12 397.565   2
  -3  -6  -2 60.2894 43.7413   3
   3  -6   2 75.4670 95.3260   3
  -3  -6  -2 89.2437 116.899   2
  -3  -6  -2 45.5259 40.6064   3
   3  -6   2 100.216 114.404   2
  -3  -6  -3-47.1396 59.8937   3
   3  -6   3 107.210 97.4846   3
  -3  -6  -3 4.92141 39.7641   3
   3  -6   3 98.9694 94.6717   2
  -3  -6  -3 94.8935 113.452   2
  -3  -6  -4 13819.0 412.507   3
   3  -6   4 13817.3 816.245   3
  -3  -6  -4 13092.0 407.586   3
  -3  -6  -4 13614.9 813.216   2
  -3  -6  -5-27.1957 37.4500   3
   3  -6   5-47.5001 106.687   3
   3  -6   5-102.362 138.456   2
  -3  -6  -5-19.3823 44.1190   3
  -3  -6  -6 2483.22 156.046   3
   3  -6   6 3169.30 409.803   3
  -3  -6  -6 2367.36 165.504   3
   3  -6   6 2952.99 350.904   2
   3  -6   7 10.8414 127.609   3
  -3  -6  -7 112.691 38.0706   3
   3  -6   7-19.6822 120.328   2
   3  -6   8 2757.90 376.304   3
  -3  -6  -8 2346.02 142.011   3
   3  -6   8 2468.29 322.662   2
  -3  -6  -9 9.79804 29.4537   3
   3  -6   9 124.558 118.119   3
   3  -6   9-25.5225 100.902   2
   3  -6  10 5485.27 538.458   3
   3  -6  10 5254.60 477.826   2
   3  -6  11 285.003 144.359   3
   3  -6  11 95.0447 110.960   2
   3  -6  12 451.228 170.720   3
   3  -6  12 1056.48 235.072   2
   3  -6  13 113.926 143.544   3
   3  -6  13 152.549 131.373   2
   3  -6  14 2302.75 367.465   3
   3  -6  14 3159.53 373.125   2
   3  -6  15 390.457 163.878   3
   3  -6  15 404.146 181.893   2
   3  -6  16 797.463 245.739   3
   3  -6  16 798.903 206.840   2
   3  -6  17-15.6196 105.665   3
   3  -6  17-37.1854 126.832   2
   3  -6  18-129.422 143.116   3
   3  -6  18 177.280 168.393   2
   3  -6  19 366.169 187.607   3
   3  -6  19 253.074 121.537   2
   3  -6  20 1343.80 303.852   3
   3  -6  20 848.429 214.973   2
   3  -6  21-27.7526 134.936   2
   3  -6  22 104.104 145.721   2
   3  -6  23 1872.51 352.037   2
   3  -6  24 1388.92 288.256   2
   3  -6  25 1232.56 302.407   2
   3  -6  26 3618.75 485.797   2
   3  -7 -21 4276.43 457.384   3
   3  -7 -20-85.5101 116.177   3
   3  -7 -19 928.576 200.292   3
   3  -7 -18-54.1528 107.311   3
   3  -7 -17 1660.43 277.572   3
   3  -7 -16 56.5995 98.9968   3
  -3  -7  16 351.058 262.402   2
   3  -7 -15 3092.00 371.571   3
  -3  -7  15 3379.33 496.611   2
   3  -7 -14 179.064 133.452   3
  -3  -7  14-212.488 216.477   2
   3  -7 -13 4221.32 424.110   3
  -3  -7  13 3707.27 492.370   2
   3  -7 -12 1063.28 229.462   3
  -3  -7  12 826.669 249.681   2
   3  -7 -11 1318.95 245.769   3
  -3  -7  11 1410.59 335.065   2
   3  -7 -10 161.735 100.887   3
  -3  -7  10 62.0393 96.6050   3
  -3  -7  10 215.475 155.438   2
  -3  -7   9 1517.20 256.812   3
   3  -7  -9 2049.37 306.229   3
  -3  -7   9 1502.21 325.319   2
   3  -7  -8 343.116 138.476   3
  -3  -7   8 342.252 117.107   3
  -3  -7   8 187.476 134.175   2
  -3  -7   7 2101.55 273.396   3
   3  -7  -7 1933.38 299.730   3
  -3  -7   7 1885.38 354.233   2
   3  -7  -6 42.5595 102.692   3
  -3  -7   6 99.5249 92.3230   3
  -3  -7   6-44.4706 122.670   2
   3  -7  -5 3619.64 416.391   3
  -3  -7   5 3470.47 346.293   3
  -3  -7   5 3858.61 491.549   2
   3  -7  -4 668.117 196.403   3
  -3  -7   4 645.184 149.243   3
  -3  -7   4 401.621 191.685   2
  -3  -7   3 4705.00 383.516   3
   3  -7  -3 4095.07 443.932   3
  -3  -7   3 3770.35 467.482   2
   3  -7  -2 226.745 164.134   3
  -3  -7   2-40.2058 78.8902   3
  -3  -7   2 142.794 149.392   2
   3  -7  -1 1929.82 321.775   3
  -3  -7   1 1810.05 231.803   3
  -3  -7   1 1708.15 343.052   2
  -3  -7   0 11.6657 55.2711   3
   3  -7   0 93.7997 140.900   3
  -3  -7   0 44.9083 123.671   2
   3  -7   1 2032.88 339.497   3
  -3  -7  -1 2094.20 364.714   2
   3  -7   2-84.9144 121.921   3
  -3  -7  -2 327.552 187.961   2
   3  -7   3 1436.76 300.594   3
   3  -7   3 2074.75 325.219   2
  -3  -7  -3 1703.25 324.784   2
   3  -7   4 100.705 127.042   3
   3  -7   4 258.720 151.574   2
   3  -7   5 1688.90 314.804   3
   3  -7   5 1794.71 305.577   2
   3  -7   6 690.035 226.035   3
   3  -7   6 355.060 194.339   2
   3  -7   7 3612.18 460.073   3
   3  -7   7 3477.38 428.474   2
   3  -7   8 359.735 173.705   3
   3  -7   8 460.135 182.669   2
   3  -7   9 647.263 219.570   3
   3  -7   9 930.374 237.126   2
   3  -7  10 395.434 167.322   3
   3  -7  10 461.070 151.474   2
   3  -7  11 890.340 258.232   3
   3  -7  11 958.346 232.601   2
   3  -7  12 161.609 140.152   3
   3  -7  12 14.4416 122.960   2
   3  -7  13 232.909 119.473   3
   3  -7  13 392.048 150.667   2
   3  -7  14 43.7605 124.046   3
   3  -7  14-92.5556 123.528   2
   3  -7  15 1750.70 345.027   3
   3  -7  15 2071.89 349.828   2
   3  -7  16 164.690 125.743   3
   3  -7  16-75.7595 125.865   2
   3  -7  17 1174.05 279.796   2
   3  -7  18-208.557 129.014   2
   3  -7  19 131.988 194.742   2
   3  -7  20 462.675 213.316   2
   3  -7  21 672.311 216.686   2
   3  -8 -14 813.226 206.955   3
   3  -8 -13-4.85110 133.195   3
   3  -8 -12 819.624 208.099   3
   3  -8 -11 63.8381 103.837   3
   3  -8 -10 841.413 209.703   3
   3  -8  -9-188.896 154.470   3
   3  -8  -8 426.388 163.438   3
   3  -8  -7 258.681 122.824   3
   3  -8  -6 825.623 220.517   3
   3  -8  -5 732.553 200.030   3
   3  -8  -4 2296.71 365.632   3
   3  -8  -3-115.859 144.622   3
   3  -8  -2 3955.29 481.378   3
  -3  -8   2 2293.41 458.402   2
   3  -8  -1 1492.75 312.932   3
  -3  -8   1 1228.08 356.270   2
   3  -8   0 3443.41 458.439   3
  -3  -8   0 3229.70 497.610   2
   3  -8   1 147.443 153.727   3
  -3  -8  -1 32.6822 148.980   2
   3  -8   2 989.924 258.985   3
  -3  -8  -2 890.920 295.272   2
   3  -8   3 8.29986 115.232   3
   3  -8   4 303.622 160.319   3
   3  -8   5 638.976 220.118   3
   3  -8   5 933.554 267.392   2
   3  -8   6 472.352 207.975   3
   3  -8   6 655.240 227.231   2
   3  -8   7 999.439 266.365   3
   3  -8   7 1229.11 294.201   2
   3  -8   8 1386.45 317.579   3
   3  -8   8 1675.50 356.923   2
   3  -8   9 536.305 263.406   3
   3  -8   9 815.185 281.702   2
   3  -8  10 5276.83 625.652   3
   3  -8  10 4730.70 538.100   2
   3  -8  11 199.074 141.168   2
   3  -8  12 1450.53 315.879   2
   3  -8  13 136.467 150.484   2
   3  -8  14 645.183 217.736   2
   3  -8  15-189.045 158.486   2
   4   0 -35 23.0396 126.161   1
   4   0 -34 458.139 168.696   1
   4   0 -33 86.0743 138.847   1
   4   0 -32 921.746 219.187   1
   4   0 -31 22.4007 161.144   3
   4   0 -31-59.3239 108.004   1
   4   0 -30 4579.58 509.862   3
   4   0 -30 4884.33 457.054   1
   4   0 -29-52.4602 111.213   3
   4   0 -29 211.290 152.135   1
   4   0 -28 13307.1 809.602   3
   4   0 -28 12611.5 705.094   1
   4   0 -27 277.870 200.443   3
   4   0 -27 555.411 216.943   1
   4   0 -26 26134.7 1095.02   3
   4   0 -25 397.341 202.114   3
   4   0 -24 19493.9 916.284   3
   4   0 -23 168.283 124.556   3
   4   0 -22 4516.59 424.340   3
   4   0 -21 167.367 143.296   3
   4   0 -20 18087.7 800.423   3
   4   0 -19-12.9700 85.4336   3
   4   0 -18 462.651 140.309   3
   4   0 -17 7.16329 73.3905   3
  -4   0  17 1.12358 58.7073   3
   4   0 -16 8281.39 487.244   3
  -4   0  16 8549.21 466.823   3
   4   0 -15-36.1206 80.4345   3
  -4   0  15 69.6641 85.4884   3
  -4   0  14 17339.8 641.008   3
   4   0 -14 19617.2 699.063   3
   4   0 -13 5.50229 66.1691   3
   4   0 -12 11717.5 501.566   3
   4   0 -11-30.7152 55.0761   3
   4   0 -10 14595.9 530.921   3
   4   0  -9-21.5405 45.9346   3
  -4   0   8 1091.93 138.340   3
   4   0  -8 1305.77 154.287   3
   4   0  -7 48.2655 60.5717   3
  -4   0   7 103.607 65.3649   3
   4   0  -6 85507.6 1105.32   3
  -4   0   6 87072.4 1154.62   3
  -4   0   5 51.8723 50.5472   3
   4   0  -5-27.5531 42.5119   3
   4   0  -4 9653.21 348.117   3
  -4   0   4 9623.19 374.940   3
  -4   0   3-7.51658 39.9675   3
   4   0  -3-21.1365 34.6716   3
   4   0  -3-2.76227 25.4079   1
   4   0  -2 8671.69 320.783   3
  -4   0   2 8810.08 353.795   3
   4   0  -2 8754.61 251.781   1
   4   0  -1-18.3837 43.0593   3
  -4   0   1-7.04246 38.2582   3
   4   0  -1-49.2624 36.0226   1
  -4   0   0 1348.91 139.563   3
   4   0   0 1301.04 127.077   3
  -4   0   0 1356.69 83.5816   2
   4   0   0 1146.09 92.6468   1
   4   0   1-23.2839 42.4885   3
  -4   0  -1 50.8127 35.6941   3
  -4   0  -1-11.7905 19.2405   2
  -4   0  -1-16.9023 32.9857   1
   4   0   1 3.72847 23.2796   1
  -4   0  -2 17992.2 483.581   3
   4   0   2 18277.1 477.827   3
   4   0   2 17737.4 386.888   1
  -4   0  -2 17564.8 432.891   1
  -4   0  -3-4.57826 33.1088   3
   4   0   3-41.7695 50.8425   3
   4   0   3 48.0714 51.3194   1
  -4   0  -3 43.7935 43.7330   1
   4   0   4 34113.5 679.696   3
   4   0   4 33315.5 591.334   1
   4   0   4 33857.4 363.743   2
  -4   0  -4 32541.6 619.437   1
   4   0   5-6.61459 42.7505   3
   4   0   5 3.96791 20.1560   2
  -4   0  -5-11.1403 53.5022   1
   4   0   5 24.6833 52.9946   1
   4   0   6 4552.55 259.341   3
   4   0   6 4776.67 254.454   1
   4   0   6 4780.88 176.286   2
  -4   0  -6 4579.64 249.425   1
   4   0   7 16.6167 43.6831   3
   4   0   7 127.231 82.9709   1
  -4   0  -7-30.9122 50.2449   1
   4   0   8 3442.35 237.468   3
  -4   0  -8 3236.57 225.454   1
  -4   0  -9 43.2003 58.8206   1
  -4   0 -10 41032.5 853.808   1
   4   0  10 40943.9 771.967   3
   4   0  11 46.9761 49.3587   3
  -4   0 -11 80.4015 98.0264   1
   4   0  12 22325.6 599.482   3
  -4   0 -12 22571.0 680.446   1
   4   0  13 79.6498 57.4350   3
  -4   0 -13 111.228 90.4830   1
   4   0  14 3980.76 269.186   3
  -4   0 -14 4780.55 338.870   1
  -4   0 -15 71.4846 80.0432   1
   4   0  15 67.2511 58.5013   3
   4   0  16 1037.41 153.206   3
  -4   0 -16 1452.39 218.024   1
   4   0  17 233.553 106.352   3
  -4   0 -17 552.532 197.312   1
   4   0  18 43095.4 991.244   3
  -4   0 -18 43178.3 1133.46   1
   4   0  19 220.771 107.248   3
  -4   0 -19 534.018 201.476   1
   4   0  20 6265.32 418.391   3
  -4   0 -20 7006.53 491.839   1
   4   0  21-67.4306 72.6765   3
  -4   0 -21 339.391 171.121   1
  -4   0 -22 15143.8 754.856   1
  -4   0 -23 339.131 175.018   1
  -4   0 -24 1230.07 245.064   1
  -4   0 -25 315.187 180.783   1
  -4   0 -26 4372.01 454.491   1
  -4   0 -27 189.129 180.029   1
  -4   0 -28 388.038 173.510   1
  -4   0 -29 898.434 286.691   1
  -4   0 -30 20833.5 1058.48   1
  -4   0 -31 893.708 301.653   1
   4   1 -34 527.983 229.344   1
   4  -1 -34 437.102 181.290   1
   4   1 -33 419.072 236.911   1
   4  -1 -33 129.012 134.773   1
   4  -1 -32 262.512 148.243   1
   4  -1 -31 1764.73 329.830   3
   4  -1 -31 2465.66 332.832   1
   4   1 -31 2443.71 386.864   3
   4  -1 -30 24.2797 140.103   3
   4   1 -30 14.6267 84.3654   3
   4  -1 -30 195.322 158.649   1
   4   1 -29 3686.30 439.250   3
   4  -1 -29 3620.18 448.331   3
   4  -1 -29 3479.17 369.075   1
   4  -1 -28 632.005 199.058   3
   4  -1 -28 690.685 191.149   1
   4   1 -28 664.308 212.576   3
   4   1 -27 2546.52 359.568   3
   4  -1 -27 2350.68 351.529   3
   4  -1 -27 2826.41 324.519   1
   4  -1 -26 6.27616 105.632   3
   4   1 -26 102.054 132.394   3
   4  -1 -26 105.257 135.391   1
   4  -1 -25 6201.63 529.247   3
   4   1 -25 6218.77 534.714   3
   4  -1 -25 6302.06 441.159   1
   4  -1 -24-52.6211 97.7121   3
   4   1 -24 245.906 169.896   3
   4  -1 -24 100.520 99.8095   1
   4   1 -23 10900.6 670.435   3
   4  -1 -23 10456.7 660.790   3
   4  -1 -23 10861.1 552.307   1
   4   1 -22 35.3450 90.1517   3
   4  -1 -22 44.2455 91.9334   3
   4  -1 -22 66.1895 108.603   1
   4   1 -21 405.284 148.389   3
   4  -1 -21 411.971 165.297   3
   4  -1 -21 580.588 153.335   1
   4  -1 -20 19030.1 816.875   3
   4   1 -20 20549.9 864.281   3
   4  -1 -19 14827.8 701.388   3
   4   1 -19 16054.5 748.328   3
   4  -1 -19 16582.4 604.953   1
   4   1 -18 279.443 140.396   3
   4  -1 -18 199.996 112.077   3
   4  -1 -18 439.762 143.298   1
   4   1 -17 3275.96 325.728   3
  -4  -1  17 3227.48 300.807   3
   4  -1 -17 3482.70 325.963   3
   4  -1 -17 3630.07 268.236   1
  -4   1  16 2914.80 286.772   3
  -4  -1  16 3473.15 303.643   3
   4   1 -16 3272.11 315.908   3
   4  -1 -16 2875.47 289.060   3
   4  -1 -16 3562.50 257.484   1
   4   1 -15 16060.3 672.479   3
  -4   1  15 16596.7 657.040   3
  -4  -1  15 16256.6 633.034   3
   4  -1 -15 15575.9 639.358   3
   4  -1 -15 16137.8 514.290   1
  -4  -1  14 424.197 108.292   3
   4  -1 -14 441.007 121.232   3
   4   1 -14 224.677 105.216   3
   4  -1 -14 372.882 97.4250   1
   4   1 -13 2273.61 246.597   3
  -4  -1  13 2097.52 219.065   3
   4  -1 -13 2272.24 239.196   3
   4  -1 -13 2305.66 182.917   1
   4   1 -12 22820.2 735.764   3
  -4  -1  12 22489.9 673.585   3
   4  -1 -12 23375.5 713.990   3
   4  -1 -12 21788.5 504.872   1
   4   1 -11 19245.3 653.609   3
   4  -1 -11 19432.2 637.555   3
   4  -1 -11 19232.2 442.117   1
   4  -1 -10 203.160 81.7587   3
   4   1 -10 237.641 89.9354   3
   4  -1 -10 396.105 81.8989   1
   4   1  -9 43675.0 905.105   3
   4  -1  -9 43671.7 904.003   3
   4  -1  -9 42807.0 551.030   1
   4   1  -8 6629.77 341.119   3
   4  -1  -8 6464.30 345.720   3
  -4  -1   8 6637.98 316.868   3
   4  -1  -8 6897.05 198.201   1
   4  -1  -7 98079.3 1293.85   3
  -4  -1   7 97248.3 1161.89   3
   4   1  -7 100145. 1250.57   3
   4  -1  -7 100081. 605.115   1
   4  -1  -6 5668.57 307.212   3
  -4  -1   6 5728.20 275.032   3
   4   1  -6 5514.37 283.284   3
   4  -1  -5 4078.00 261.076   3
  -4  -1   5 4434.28 232.999   3
   4   1  -5 4332.38 236.631   3
  -4  -1   4 2098.48 154.946   3
   4  -1  -4 2296.72 200.429   3
   4   1  -4 1923.06 150.950   3
  -4  -1   3 3128.10 183.835   3
   4   1  -3 2972.79 178.809   3
   4  -1  -3 2913.63 224.219   3
  -4  -1   3 2932.58 189.659   2
   4   1  -2 1464.40 119.553   3
  -4  -1   2 1584.20 127.490   3
   4  -1  -2 1697.96 173.185   3
   4   1  -2 1254.12 136.251   1
  -4  -1   2 1666.85 142.981   2
   4   1  -1 9173.28 274.962   3
   4  -1  -1 8875.12 385.967   3
  -4  -1   1 9495.64 303.672   3
  -4   1   1 9185.44 188.426   1
   4   1  -1 9592.61 369.554   1
  -4  -1   1 8642.60 315.362   2
   4   1   0 6700.74 224.686   3
  -4   1   0 6787.89 348.190   3
   4  -1   0 6993.17 344.233   3
  -4  -1   0 6696.59 251.781   3
   4   1   0 6937.36 307.362   1
  -4  -1   0 6647.81 273.108   2
  -4   1   0 7209.17 160.277   2
  -4   1   0 6788.08 180.911   1
   4   1   1 20443.3 374.110   3
  -4   1  -1 20630.2 613.632   3
  -4  -1  -1 20256.0 424.409   3
   4  -1   1 20318.8 594.443   3
   4   1   1 20625.6 527.543   1
  -4  -1  -1 20730.2 468.080   2
  -4   1  -1 20209.9 339.449   1
   4   1   2 7914.26 231.377   3
  -4   1  -2 8396.31 389.208   3
   4  -1   2 7751.14 377.515   3
  -4  -1  -2 8219.94 262.681   3
  -4   1  -2 7795.13 231.718   1
  -4  -1  -2 7910.12 361.627   1
   4   1   2 8058.67 281.957   2
  -4  -1  -2 8019.85 285.980   2
   4   1   2 7918.55 326.312   1
   4   1   3 9261.73 252.264   3
   4  -1   3 9078.63 407.799   3
  -4   1  -3 9168.41 410.028   3
  -4  -1  -3 9079.92 394.449   1
   4   1   3 9207.54 349.813   1
   4   1   3 8666.30 298.677   2
  -4   1  -3 8866.49 268.564   1
  -4  -1  -3 9195.61 310.770   2
   4   1   4 133.593 30.2880   3
   4  -1   4 105.026 70.6349   3
   4   1   4 143.186 44.2703   2
   4   1   4 260.741 67.2811   1
  -4   1  -4 315.116 70.1546   1
  -4  -1  -4 93.6593 53.3387   1
   4   1   5 56605.2 675.320   3
   4  -1   5 56214.2 1038.06   3
  -4  -1  -5 55800.3 989.063   1
  -4   1  -5 56738.1 779.036   1
   4   1   5 55703.0 794.829   2
   4   1   5 57265.8 898.416   1
   4   1   6 6212.57 232.415   3
   4  -1   6 6511.53 363.663   3
  -4  -1  -6 6206.93 336.581   1
  -4   1  -6 6443.16 282.504   1
   4   1   6 6267.26 303.572   1
   4  -1   7 700.257 123.515   3
   4   1   7 732.493 88.6386   3
   4   1   7 670.366 97.5166   2
  -4   1  -7 793.505 118.831   1
   4   1   7 409.732 86.9337   1
  -4  -1  -7 554.541 114.113   1
   4   1   8 24180.0 514.112   3
   4   1   8 24679.0 455.325   3
   4  -1   8 24033.0 713.895   3
  -4   1  -8 25024.6 621.715   1
   4   1   8 25121.6 594.518   2
  -4  -1  -8 24692.3 693.857   1
   4   1   9 35619.2 573.211   3
  -4   1  -9 36072.1 788.340   1
   4   1   9 36675.3 739.030   2
  -4  -1  -9 36797.8 858.912   1
   4   1  10 18426.3 428.805   3
  -4   1 -10 18981.6 591.276   1
  -4  -1 -10 17906.6 619.705   1
   4   1  11 71.8867 62.0912   1
   4   1  11 61.6770 32.5831   3
  -4  -1 -11 1.15830 66.3549   1
  -4   1 -11 95.0259 106.535   1
   4   1  12 8911.73 330.922   3
   4   1  12 9807.54 459.970   1
  -4   1 -12 9129.89 447.976   1
  -4  -1 -12 9112.27 465.183   1
   4   1  13 214.346 71.7977   3
  -4  -1 -13-31.8021 76.0292   1
   4   1  13 436.523 141.980   1
  -4   1 -13 420.407 141.596   1
   4  -1  13 149.742 60.1983   3
   4  -1  14 5662.07 360.733   3
   4   1  14 5783.42 302.415   3
  -4   1 -14 5595.38 380.581   1
  -4  -1 -14 5402.05 380.473   1
   4   1  15 12950.2 469.513   3
   4  -1  15 13990.3 575.330   3
  -4   1 -15 13775.8 599.892   1
  -4  -1 -15 13063.9 603.018   1
   4   1  16 20.9745 50.1461   3
  -4  -1 -16-23.8988 85.2677   1
   4  -1  16 34.9926 71.3042   3
   4   1  17 14441.9 537.965   3
   4  -1  17 15776.1 626.966   3
  -4   1 -17 14747.8 662.054   1
  -4  -1 -17 15376.8 683.506   1
   4   1  18 369.235 114.798   3
  -4  -1 -18 356.433 129.199   1
   4  -1  18 295.104 111.044   3
  -4   1 -18 652.200 182.220   1
   4  -1  19 10364.9 533.152   3
   4   1  19 10052.8 481.170   3
  -4   1 -19 9743.07 563.931   1
  -4  -1 -19 9248.44 564.567   1
   4   1  20 154.534 90.6231   3
  -4  -1 -20 221.425 143.799   1
  -4   1 -20 373.655 169.704   1
   4   1  21 10632.1 522.942   3
  -4   1 -21 11879.4 652.533   1
  -4  -1 -21 10973.2 643.153   1
   4   1  22 109.387 87.1315   3
  -4  -1 -22 163.592 117.283   1
  -4   1 -22 139.940 126.317   1
   4   1  23 4537.78 358.296   3
  -4   1 -23 5137.40 453.586   1
  -4  -1 -23 4729.55 447.139   1
  -4  -1 -24 7619.48 583.933   1
  -4   1 -24 7813.37 575.900   1
  -4  -1 -25 1300.20 270.516   1
  -4   1 -25 1859.47 305.268   1
  -4  -1 -26 906.189 240.210   1
  -4   1 -26 793.740 230.375   1
  -4   1 -27 5037.57 490.784   1
  -4  -1 -27 4670.90 482.971   1
  -4  -1 -28 220.811 155.429   1
  -4   1 -28 467.296 215.699   1
  -4  -1 -29 1413.37 290.650   1
  -4   1 -29 2101.49 340.444   1
  -4  -1 -30-76.6413 158.439   1
  -4   1 -30 124.351 172.893   1
  -4  -1 -31 281.623 175.047   1
  -4   1 -31 638.748 222.060   1
   4  -2 -32 164.538 100.281   1
   4  -2 -31 260.605 156.560   3
   4  -2 -31 102.442 104.802   1
   4  -2 -30 784.543 237.134   3
   4  -2 -30 768.806 182.343   1
   4   2 -30 691.660 206.699   3
   4  -2 -29 68.7112 139.396   3
   4  -2 -29-69.8895 123.448   1
   4   2 -29 51.5915 106.441   3
   4   2 -28 9169.41 699.640   3
   4  -2 -28 7769.54 644.237   3
   4  -2 -28 8599.43 570.930   1
   4  -2 -27 356.637 168.930   3
   4  -2 -27 198.434 114.274   1
   4   2 -27 241.488 143.191   3
   4  -2 -26 6239.02 557.222   3
   4   2 -26 6954.40 583.567   3
   4  -2 -26 7586.51 510.546   1
   4  -2 -25 595.590 211.746   3
   4  -2 -25 391.116 127.289   1
   4   2 -25 633.090 198.808   3
   4  -2 -24 3011.90 371.943   3
   4   2 -24 3505.46 399.365   3
   4  -2 -24 2926.44 296.053   1
   4  -2 -23 32.7434 94.5532   3
   4   2 -23 193.620 131.927   3
   4  -2 -23 135.469 68.4097   1
   4  -2 -22 7378.77 543.689   3
   4   2 -22 8707.83 604.319   3
   4  -2 -22 8013.53 458.949   1
   4  -2 -21-35.4930 94.9501   3
   4   2 -21 339.197 160.993   3
   4  -2 -21 227.189 83.7421   1
   4   2 -20 15028.0 752.065   3
   4  -2 -20 13941.8 699.968   3
   4  -2 -20 13497.3 555.636   1
   4  -2 -19 715.248 160.301   3
   4  -2 -19 835.955 140.737   1
   4   2 -19 827.751 184.307   3
   4   2 -18 4683.56 409.838   3
   4  -2 -18 4833.84 398.808   3
   4  -2 -18 5238.18 321.169   1
   4  -2 -17 1154.86 204.426   3
   4  -2 -17 1084.75 145.724   1
   4   2 -17 1138.10 214.302   3
   4   2 -16 30801.7 978.626   3
   4  -2 -16 30343.5 935.552   3
  -4  -2  16 29754.1 901.983   3
   4  -2 -16 29507.9 687.813   1
   4   2 -15 19431.9 761.876   3
   4  -2 -15 18563.6 715.555   3
  -4  -2  15 18141.9 684.131   3
  -4   2  15 18872.5 755.114   3
   4  -2 -15 18454.0 516.537   1
   4   2 -14 24404.9 828.205   3
   4  -2 -14 23523.0 785.787   3
  -4  -2  14 23386.1 754.231   3
  -4   2  14 22981.8 822.623   3
   4  -2 -14 23565.9 549.390   1
   4   2 -13 1156.54 203.391   3
   4  -2 -13 891.876 162.122   3
  -4   2  13 843.872 163.664   3
  -4  -2  13 965.648 160.611   3
   4  -2 -13 735.450 91.3268   1
  -4  -2  12 24359.7 728.192   3
   4  -2 -12 23848.6 748.559   3
  -4   2  12 25089.2 831.317   3
   4   2 -12 23455.6 759.973   3
   4  -2 -12 23902.7 483.806   1
   4   2 -11 683.284 140.919   3
   4  -2 -11 922.277 157.659   3
   4  -2 -11 732.433 81.2758   1
   4  -2 -10 12685.5 528.010   3
   4   2 -10 12984.5 536.710   3
   4  -2 -10 12753.7 301.099   1
   4  -2  -9 5797.73 353.506   3
   4   2  -9 5443.03 336.464   3
   4  -2  -9 5466.75 177.656   1
   4  -2  -8 6485.25 371.406   3
  -4  -2   8 6432.39 319.830   3
   4   2  -8 6830.69 366.112   3
   4  -2  -7 26297.7 739.826   3
  -4  -2   7 27782.9 635.287   3
   4   2  -7 26976.4 696.879   3
   4  -2  -6 14292.2 546.205   3
  -4  -2   6 14876.4 440.095   3
   4   2  -6 13491.3 472.924   3
  -4  -2   6 14628.2 533.198   2
  -4  -2   5 28486.9 578.811   3
   4   2  -5 27974.6 646.695   3
   4  -2  -5 29078.6 774.458   3
  -4  -2   5 29265.3 745.193   2
  -4  -2   4 39173.6 633.388   3
   4   2  -4 37147.3 704.846   3
   4  -2  -4 40500.3 924.202   3
  -4  -2   4 38852.0 854.877   2
  -4  -2   3 23644.5 459.447   3
   4  -2  -3 24102.0 710.653   3
  -4  -2   3 22528.2 644.886   2
  -4   2   3 23306.5 523.662   2
  -4  -2   2 45780.8 595.664   3
   4  -2  -2 45935.6 989.246   3
  -4  -2   2 44389.5 906.685   2
  -4   2   2 46536.1 712.018   2
  -4  -2   1 66272.5 669.328   3
   4  -2  -1 66167.8 1203.06   3
   4   2  -1 66968.3 1175.90   1
  -4  -2   1 64233.0 1080.37   2
  -4   2   1 65257.9 799.682   2
   4   2   0 21017.6 380.139   3
   4  -2   0 21722.8 698.538   3
  -4  -2   0 21585.5 363.023   3
   4   2   0 21731.3 661.109   1
   4   2   0 21803.8 589.562   2
  -4   2   0 21242.8 428.364   2
  -4  -2   0 21516.5 615.286   2
   4  -2   1 8636.14 446.123   3
   4   2   1 9081.11 215.364   3
  -4  -2  -1 9399.06 216.606   3
   4   2   1 8352.02 366.988   2
  -4   2  -1 9226.25 267.560   2
  -4  -2  -1 8668.96 385.383   2
  -4  -2  -2 19021.8 253.367   3
   4  -2   2 18208.6 655.186   3
   4   2   2 19194.1 244.868   3
   4   2   2 18744.6 553.596   2
  -4   2  -2 19246.7 366.764   2
  -4  -2  -2 18763.9 565.945   2
   4   2   3 1372.12 154.093   2
  -4  -2  -3 1461.40 171.645   2
   4  -2   4 94798.3 1520.11   3
   4   2   4 96208.8 1285.92   2
   4  -2   4 96911.0 847.596   2
  -4  -2  -4 94504.4 1280.07   2
   4  -2   5 72392.1 1338.66   3
  -4  -2  -5 72842.7 1311.30   1
   4   2   5 69626.9 1113.62   2
   4  -2   5 69450.6 749.284   2
   4  -2   6 140916. 1887.63   3
  -4  -2  -6 141117. 1848.78   1
   4   2   6 136791. 1585.50   2
   4  -2   6 139249. 1100.07   2
   4  -2   7 59449.4 1245.86   3
  -4  -2  -7 59155.9 1209.06   1
   4  -2   7 56608.3 742.559   2
   4   2   7 59099.9 1058.28   2
   4   2   8 54656.7 460.732   3
   4   2   8 54952.6 442.840   3
   4  -2   8 56431.5 1234.25   3
  -4  -2  -8 56388.6 1205.62   1
   4  -2   8 54348.6 742.131   2
   4   2   8 57984.3 1069.08   2
   4   2   9 22856.2 363.143   3
   4  -2   9 24499.9 826.215   3
   4   2   9 22624.5 350.891   3
  -4  -2  -9 26217.1 828.771   1
   4   2   9 25067.0 722.458   2
   4  -2   9 23203.6 499.277   2
   4   2  10 358.005 57.0144   3
   4   2  10 278.485 83.1433   2
  -4  -2 -10 486.629 134.447   1
   4   2  11 95.8143 38.0970   3
  -4  -2 -11 83.3546 90.6671   1
   4   2  11 16.3976 56.2266   2
   4   2  11 1.58442 47.8657   1
   4   2  12 5473.79 236.411   3
  -4  -2 -12 5866.05 412.546   1
   4   2  12 6295.70 384.572   1
   4   2  12 5913.65 378.048   2
   4   2  13 2519.71 176.643   3
  -4  -2 -13 2706.35 287.116   1
   4   2  13 2413.26 247.436   1
   4   2  13 2646.69 256.690   2
   4   2  14 2242.51 181.174   3
  -4  -2 -14 2652.59 293.208   1
   4  -2  14 2829.49 282.252   3
   4   2  14 2607.07 259.569   1
   4   2  14 2692.56 266.643   2
   4   2  15 344.892 80.9605   3
   4  -2  15 307.058 86.6344   3
  -4  -2 -15 245.552 116.077   1
   4  -2  16 5981.21 421.999   3
   4   2  16 5016.54 291.063   3
  -4  -2 -16 5491.57 435.165   1
   4   2  17 382.014 97.8842   3
  -4  -2 -17 347.736 150.328   1
   4   2  18 16875.7 575.439   3
  -4  -2 -18 18321.5 817.457   1
   4   2  19 694.543 127.726   3
  -4  -2 -19 332.372 141.724   1
   4   2  20 7762.72 417.185   3
  -4   2 -20 8212.15 555.095   1
  -4  -2 -20 7384.76 546.492   1
   4   2  21 631.093 134.238   3
  -4   2 -21 671.977 207.642   1
  -4  -2 -21 424.582 145.205   1
   4   2  22 999.244 164.621   3
  -4   2 -22 1053.26 227.233   1
  -4  -2 -22 614.514 162.089   1
   4   2  23 1032.37 169.990   3
  -4   2 -23 1258.88 252.402   1
  -4  -2 -23 618.447 181.586   1
  -4  -2 -24 841.798 194.347   1
  -4   2 -24 1527.75 286.856   1
  -4   2 -25 672.409 225.838   1
  -4  -2 -25 198.248 125.039   1
  -4   2 -26 4050.23 438.196   1
  -4  -2 -26 3296.55 419.033   1
  -4  -2 -27 123.171 133.968   1
  -4   2 -27 209.108 153.604   1
  -4   2 -28 1017.14 247.883   1
  -4  -2 -28 73.0608 171.887   1
  -4  -2 -29-10.7064 228.886   1
  -4   2 -29 329.270 170.633   1
  -4  -2 -30-134.514 214.934   1
  -4   2 -30 715.280 227.891   1
   4  -3 -30 649.335 224.905   3
   4  -3 -29 4087.09 490.033   3
   4   3 -29 3554.36 465.637   3
   4  -3 -29 3330.93 396.311   1
   4  -3 -28 242.438 142.455   3
   4  -3 -28 277.796 128.565   1
   4   3 -28 461.696 161.562   3
   4  -3 -27 469.700 180.695   3
   4   3 -27 183.143 121.967   3
   4  -3 -27 546.601 163.119   1
   4  -3 -26-33.4470 122.653   3
   4   3 -26 217.926 128.443   3
   4  -3 -26 55.4380 73.5181   1
   4  -3 -25 2500.89 344.271   3
   4   3 -25 2405.52 359.931   3
   4  -3 -25 2437.47 299.520   1
   4  -3 -24 319.843 161.766   3
   4  -3 -24 92.2023 67.6771   1
   4   3 -24 162.681 150.821   3
   4   3 -23 5899.03 537.551   3
   4  -3 -23 5539.86 490.022   3
   4  -3 -23 5081.26 399.202   1
   4  -3 -22 401.577 166.762   3
   4  -3 -22 313.878 109.313   1
   4   3 -22 270.159 105.536   3
   4  -3 -21-19.7292 117.753   3
   4  -3 -21 53.8236 66.3057   1
   4   3 -20 7133.53 545.983   3
   4  -3 -20 6420.56 485.861   3
   4  -3 -20 6094.89 390.580   1
   4  -3 -19 152.585 89.4407   3
   4  -3 -19 136.199 70.8576   1
   4   3 -19 287.562 137.065   3
   4  -3 -18 245.757 114.465   3
   4  -3 -18 343.749 89.3681   1
   4   3 -18 116.857 87.4395   3
   4   3 -17 3584.32 361.222   3
   4  -3 -17 3639.23 349.442   3
   4  -3 -17 3187.94 252.467   1
   4  -3 -16 402.679 140.209   3
   4   3 -16 204.178 117.449   3
   4  -3 -16 397.599 103.248   1
   4   3 -15 30300.4 1005.15   3
   4  -3 -15 31207.9 949.380   3
  -4  -3  15 30424.9 916.276   3
   4  -3 -15 29841.4 701.460   1
  -4  -3  14 805.326 165.955   3
   4  -3 -14 1073.69 194.501   3
   4  -3 -14 831.352 117.603   1
   4   3 -14 1106.11 210.834   3
   4  -3 -13 48957.1 1151.39   3
  -4  -3  13 49060.9 1099.89   3
   4   3 -13 47560.5 1189.42   3
   4  -3 -13 46636.5 803.122   1
   4  -3 -12 3304.69 294.763   3
   4   3 -12 3385.94 317.841   3
  -4  -3  12 3657.83 298.695   3
  -4   3  12 3895.06 373.188   3
   4  -3 -11 24542.5 791.381   3
   4   3 -11 24846.1 797.982   3
  -4   3  11 25713.0 907.284   3
  -4  -3  11 25063.5 740.812   3
  -4  -3  11 25018.1 862.051   2
   4  -3 -10 1346.85 197.446   3
   4   3 -10 1540.63 203.925   3
  -4   3  10 1352.62 206.610   3
  -4  -3  10 1386.27 213.451   2
   4  -3  -9 19815.9 701.406   3
   4   3  -9 20669.3 677.945   3
  -4   3   9 20473.8 804.453   3
  -4  -3   9 20625.5 758.158   2
   4  -3  -8 263.201 98.3920   3
  -4   3   8 189.541 64.5031   3
  -4   3   8 328.663 61.3373   1
   4   3  -8 341.391 104.779   3
  -4  -3   8 289.533 105.813   2
  -4   3   7 2453.58 274.549   3
  -4  -3   7 2373.11 198.051   3
   4   3  -7 2425.43 213.572   3
   4  -3  -7 2276.32 241.255   3
  -4   3   7 2115.17 110.776   1
  -4  -3   7 1938.82 231.651   2
   4   3  -6 2023.10 188.541   3
  -4  -3   6 1714.95 165.105   3
   4  -3  -6 2022.55 230.550   3
  -4  -3   6 2085.69 241.323   2
  -4   3   6 1716.80 94.1305   1
  -4  -3   5 55098.6 857.226   3
   4   3  -5 55163.1 897.162   3
   4  -3  -5 54620.2 1186.46   3
  -4  -3   5 52634.4 1174.52   2
  -4   3   5 53766.1 536.166   1
  -4   3   5 52170.7 1018.01   2
  -4  -3   4 2760.63 182.094   3
   4  -3  -4 2989.24 279.547   3
   4   3  -4 3054.39 200.563   3
  -4   3   4 2872.71 133.983   1
  -4  -3   4 2773.42 274.162   2
  -4   3   4 2912.62 235.121   2
  -4  -3   3 17378.2 419.484   3
   4  -3  -3 17217.7 674.272   3
  -4   3   3 16455.2 350.592   1
  -4  -3   3 17260.4 670.103   2
  -4   3   3 17466.7 552.847   2
   4  -3  -2 192.016 85.6889   3
  -4  -3   2 151.692 41.3057   3
  -4  -3   2 178.690 71.9213   2
  -4   3   2 49.8909 41.7275   2
  -4  -3   1 17892.6 345.521   3
   4  -3  -1 17702.8 694.793   3
  -4  -3   1 17476.8 665.139   2
   4   3  -1 18719.6 708.054   1
   4   3  -1 18397.1 641.163   2
  -4   3   1 17476.9 521.675   2
  -4  -3   0 463.142 50.9854   3
   4  -3   0 250.147 106.819   3
  -4   3   0 261.463 62.4651   2
  -4  -3   0 401.567 109.916   2
   4   3   0 353.217 105.309   1
   4   3   0 343.904 89.2810   2
   4  -3   1 9330.43 525.714   3
  -4  -3  -1 9755.94 171.564   3
   4   3   1 9975.55 475.973   2
  -4   3  -1 10178.1 377.580   2
  -4  -3  -1 10041.3 496.400   2
   4  -3   2 623.113 143.051   3
   4   3   2 601.040 112.623   2
  -4  -3  -2 727.058 142.020   2
  -4   3  -2 647.252 98.4068   2
   4  -3   3 4824.27 384.270   3
  -4   3  -3 5042.96 255.322   2
   4   3   3 4947.47 338.908   2
  -4  -3  -3 4288.75 324.985   2
   4  -3   3 4925.48 264.502   2
   4  -3   4 1113.82 196.942   3
   4   3   4 1118.60 161.060   2
   4  -3   4 1091.53 128.784   2
  -4  -3  -4 1279.10 210.868   2
   4  -3   5 24913.0 879.452   3
   4   3   5 24964.3 777.493   2
   4  -3   5 24378.9 602.867   2
  -4  -3  -5 23614.7 754.917   2
   4  -3   6 11875.3 614.427   3
   4   3   6 11259.0 536.314   2
   4  -3   6 10981.7 411.235   2
   4  -3   7 24229.5 882.836   3
   4   3   7 23085.7 775.652   2
   4  -3   7 23514.7 609.354   2
   4   3   7 23449.0 772.377   1
   4  -3   8 7253.84 496.330   3
  -4  -3  -8 7336.20 491.540   1
   4  -3   8 6977.00 341.911   2
   4   3   8 7368.74 448.161   2
   4   3   8 6669.22 414.130   1
   4  -3   9 25937.8 940.697   3
  -4  -3  -9 26914.2 944.553   1
   4  -3   9 25202.4 653.256   2
   4   3   9 26215.0 844.534   2
   4   3   9 27460.9 830.514   1
   4  -3  10 5.78634 89.8675   3
   4  -3  10-74.1863 56.1336   2
   4   3  10-108.320 98.4660   1
  -4  -3 -10 59.0049 95.8357   1
   4   3  10 38.5861 83.6868   2
   4  -3  11-105.073 144.302   3
   4   3  11 80.9949 83.5861   1
   4  -3  11 39.8013 50.9942   2
   4   3  11 78.3963 92.1096   2
  -4  -3 -11 122.317 101.751   1
   4   3  12 6206.90 173.045   3
  -4  -3 -12 6361.05 488.263   1
   4  -3  12 5808.38 330.160   2
   4   3  12 6434.38 444.957   2
   4   3  13 2064.73 118.602   3
   4  -3  13 1969.28 199.950   2
   4   3  13 1973.77 254.165   2
  -4  -3 -13 2105.35 282.278   1
   4   3  14 120.033 40.3606   3
   4   3  14 56.8957 69.4701   2
  -4  -3 -14 51.6774 95.2618   1
   4  -3  14 102.894 72.8002   2
   4   3  15 7918.86 283.505   3
  -4  -3 -15 8170.48 570.767   1
   4  -3  15 8610.93 431.816   2
   4   3  15 8498.19 536.863   2
   4   3  16 1124.48 119.601   3
  -4  -3 -16 1365.72 251.083   1
   4   3  17 7307.10 316.488   3
  -4  -3 -17 7272.85 554.228   1
   4   3  18 280.524 72.4293   3
  -4  -3 -18 302.795 164.548   1
   4   3  19 19020.9 567.384   3
  -4  -3 -19 20310.0 964.552   1
   4   3  20 337.226 97.6862   3
  -4  -3 -20 652.522 242.867   1
   4   3  21 3282.97 260.884   3
  -4  -3 -21 4527.68 471.801   1
  -4  -3 -22 1165.62 263.266   1
  -4  -3 -23 4147.80 477.840   1
  -4  -3 -24 2364.43 381.301   1
  -4  - -25 379.324 180.708   1
  -4  -3 -26 196.627 156.266   1
  -4   3 -27 622.373 244.212   1
  -4  -3 -27 164.485 116.785   1
  -4   3 -28 574.718 232.009   1
  -4  -3 -28 372.856 184.592   1
  -4   3 -29 1641.69 340.915   1
  -4  -3 -29 667.348 235.004   1
   4  -4 -28 3560.11 463.874   3
   4  -4 -27 66.6837 107.510   3
   4  -4 -26 644.987 201.556   3
   4  -4 -25 725.034 214.986   3
   4  -4 -25 666.610 171.999   1
   4  -4 -24 5356.01 510.431   3
   4  -4 -24 4772.49 427.155   1
   4  -4 -23 1237.93 248.669   3
   4  -4 -23 1458.16 231.489   1
   4  -4 -22 5255.16 480.758   3
   4  -4 -22 5336.49 416.819   1
   4  -4 -21 3764.55 401.398   3
   4  -4 -21 3516.08 332.762   1
   4  -4 -20 16912.6 814.095   3
   4  -4 -20 14659.6 643.578   1
   4  -4 -19 3925.62 397.753   3
   4  -4 -19 3879.36 329.043   1
   4   4 -19 4145.10 446.125   3
   4  -4 -18 10917.2 635.564   3
   4  -4 -17 73.9136 86.3997   3
  -4  -4  17 42.8128 110.041   2
   4  -4 -16 218.887 121.111   3
  -4  -4  16 293.710 142.214   2
   4  -4 -15 7171.88 483.247   3
  -4  -4  15 7178.20 545.996   2
   4  -4 -14 522.648 155.938   3
  -4  -4  14 577.026 156.868   3
  -4  -4  14 525.987 169.192   2
   4  -4 -13 5103.98 401.058   3
  -4  -4  13 5608.10 393.014   3
  -4  -4  13 5146.42 451.956   2
   4  -4 -12 801.442 174.048   3
  -4  -4  12 805.854 155.120   3
  -4   4  12 788.111 170.055   2
  -4   4  12 1013.93 129.961   1
  -4  -4  12 852.823 193.849   2
  -4  -4  11 921.079 162.295   3
   4  -4 -11 935.984 188.474   3
  -4   4  11 1183.97 203.283   2
  -4   4  11 787.172 105.020   1
  -4  -4  11 1039.61 224.031   2
  -4  -4  10 26500.7 781.647   3
   4  -4 -10 28081.3 909.043   3
  -4  -4  10 26164.1 976.202   2
  -4   4  10 26158.0 534.910   1
  -4  -4   9 1646.77 196.168   3
   4  -4  -9 1487.24 217.581   3
  -4  -4   9 1652.50 251.047   2
  -4   4   9 865.492 183.152   2
  -4   4   9 1542.57 135.507   1
   4  -4  -8 112.814 84.1637   3
  -4  -4   8 48.8453 91.3308   2
  -4   4   8 0.60529 81.7648   2
  -4   4   8 93.6219 40.5975   1
  -4   4   7 3885.83 373.202   3
   4  -4  -7 3484.94 327.226   3
  -4  -4   7 3600.25 355.002   2
  -4   4   7 3603.86 194.361   1
  -4   4   7 3766.87 323.630   2
  -4  -4   6 3600.06 249.861   3
  -4   4   6 4188.42 391.315   3
   4  -4  -6 3802.28 345.805   3
  -4  -4   6 3906.31 368.779   2
  -4   4   6 3713.56 315.398   2
  -4   4   6 3427.89 191.847   1
  -4  -4   5 206.307 71.1504   3
   4  -4  -5 43.6357 79.7023   3
  -4   4   5 4.73816 92.0188   3
  -4  -4   5 51.1319 96.6472   2
  -4   4   5 182.589 91.3239   2
  -4   4   5 133.742 44.0833   1
  -4   4   4 18320.6 802.939   3
   4  -4  -4 17078.2 734.194   3
  -4  -4   4 16398.2 480.594   3
  -4   4   4 16946.9 464.081   1
  -4  -4   4 17085.8 764.058   2
   4  -4  -3 351.739 119.238   3
  -4   4   3 168.309 76.6983   3
  -4  -4   3 329.260 72.7971   3
  -4  -4   3 416.007 133.036   2
  -4   4   3 94.7470 41.3847   1
   4  -4  -2 173.861 108.023   3
  -4  -4   2 140.919 47.6827   3
  -4   4   2 113.813 105.727   3
  -4  -4   2 73.5512 81.5757   2
   4  -4  -1 214.288 101.769   3
  -4   4   1 328.155 107.603   3
  -4  -4   1 317.770 59.9953   3
  -4  -4   1 190.714 106.955   2
   4   4  -1 148.997 72.1360   1
   4   4  -1 397.125 106.999   2
   4  -4   0 8896.23 555.219   3
  -4  -4   0 8857.63 283.530   3
  -4  -4   0 8051.83 236.614   3
   4   4   0 8806.08 540.883   1
   4   4   0 8669.34 501.390   2
  -4  -4   0 8535.49 529.532   2
  -4  -4  -1 1029.71 81.3493   3
  -4  -4  -1 1080.55 73.1294   3
   4  -4   1 884.481 195.764   3
  -4  -4  -1 858.865 173.483   2
   4   4   1 1089.23 197.513   1
   4   4   1 951.368 179.692   2
   4  -4   2 6172.17 478.128   3
   4   4   2 6539.29 464.491   1
   4   4   2 5975.36 423.722   2
  -4  -4  -2 6041.59 447.131   2
   4  -4   3 1194.28 219.326   3
   4   4   3 1140.99 197.970   2
  -4  -4  -3 1134.75 201.159   2
   4  -4   3 1173.28 172.045   2
   4   4   3 938.646 178.587   1
   4  -4   4 7482.29 532.057   3
   4   4   4 8228.33 515.791   1
   4   4   4 7956.57 497.557   2
   4  -4   4 7735.23 413.528   2
  -4  -4  -4 8232.45 526.972   2
   4  -4   5 284.835 131.261   3
   4   4   5 316.739 98.5885   2
   4   4   5 402.836 125.626   1
   4  -4   5 300.482 90.3183   2
  -4  -4  -5 520.126 164.294   2
   4  -4   6 3409.03 364.212   3
   4   4   6 3663.99 349.850   2
   4  -4   6 3461.15 279.627   2
   4  -4   7 1096.55 226.386   3
   4   4   7 1256.20 219.099   2
   4  -4   7 1254.22 172.174   2
   4  -4   8 16079.6 799.027   3
   4  -4   8 15650.1 603.299   2
   4   4   8 15483.9 724.644   2
   4  -4   9 2489.11 333.187   3
   4   4   9 2472.82 302.455   2
   4  -4   9 2775.54 262.387   2
   4  -4  10 14807.3 783.010   3
   4  -4  10 15050.3 601.397   2
   4  -4  11-5.25698 95.5791   3
   4  -4  11 40.7376 71.4048   2
   4  -4  12 1194.40 178.883   2
  -4  -4 -12 860.829 196.470   1
   4  -4  13 1446.72 267.010   3
   4  -4  13 1125.67 181.939   2
  -4  -4 -13 1201.72 237.758   1
   4  -4  14 13488.3 786.514   3
  -4  -4 -14 14044.5 805.681   1
   4  -4  14 13312.9 596.115   2
   4   4  15 1627.47 104.889   3
  -4  -4 -15 1776.43 301.537   1
   4  -4  15 1761.54 228.221   2
   4   4  16 277.361 48.5450   3
   4  -4  16 176.129 69.6673   2
  -4  -4 -16 122.336 100.943   1
   4   4  17 103.515 39.4127   3
  -4  -4 -17 248.846 142.446   1
   4  -4  17 202.792 118.784   2
  -4  -4 -18 3785.16 449.613   1
   4  -4  18 2855.55 303.081   2
  -4  -4 -19 276.932 167.840   1
   4  -4  19 463.784 133.246   2
  -4  -4 -20 447.218 191.415   1
   4  -4  20 835.437 188.198   2
  -4  -4 -21 186.276 115.076   1
   4  -4  21 98.4466 84.9275   2
  -4  -4 -22 2129.13 374.927   1
   4  -4  22 1630.41 255.187   2
  -4  -4 -23 289.875 193.869   1
   4  -4  23 227.848 135.182   2
  -4  -4 -24 4352.19 523.773   1
   4  -4  24 4616.81 451.128   2
  -4  -4 -25 220.065 168.453   1
   4  -4  25 116.558 157.913   2
  -4  -4 -26 1394.42 333.213   1
  -4  -4 -27 207.396 170.252   1
   4  -5 -26 337.166 175.133   3
   4  -5 -25 1937.37 315.483   3
   4  -5 -24 218.809 136.273   3
  -4  -5  24 372.349 219.900   2
   4  -5 -23 758.888 214.059   3
  -4  -5  23 1413.57 309.816   2
   4  -5 -22 26.4030 100.207   3
  -4  -5  22-24.2437 117.041   2
   4  -5 -21 4293.74 445.681   3
  -4  -5  21 3401.26 465.204   2
   4  -5 -20 202.000 134.435   3
  -4  -5  20 181.219 141.956   2
   4  -5 -19 3733.86 394.132   3
  -4  -5  19 3227.91 426.682   2
   4  -5 -18 267.984 136.067   3
  -4  -5  18 275.939 167.205   2
   4  -5 -17 1678.41 263.996   3
  -4  -5  17 1246.26 265.848   2
   4  -5 -16 432.278 150.126   3
  -4  -5  16 724.907 213.202   2
   4  -5 -15 6800.71 496.010   3
  -4  -5  15 7079.80 595.118   2
   4  -5 -14 150.071 102.445   3
  -4  -5  14 166.311 131.825   2
  -4   5  14 259.759 92.7062   1
   4  -5 -13 362.150 158.663   3
  -4  -5  13 292.219 131.397   2
  -4   5  13 342.930 98.3762   1
  -4  -5  12 7755.76 479.075   3
   4  -5 -12 9610.52 575.620   3
  -4   5  12 8457.66 364.256   1
  -4  -5  12 8478.32 623.797   2
  -4  -5  11 346.493 117.106   3
   4  -5 -11 493.251 165.981   3
  -4  -5  11 257.584 139.315   2
  -4   5  11 405.766 94.9574   1
   4  -5 -10 4725.15 403.655   3
  -4  -5  10 4224.48 339.459   3
  -4  -5  10 3956.54 426.466   2
  -4   5  10 4176.14 249.626   1
   4  -5  -9 3291.27 349.330   3
  -4  -5   9 3500.67 299.729   3
  -4  -5   9 3033.67 375.445   2
  -4   5   9 3396.29 223.624   1
  -4  -5   8 3149.54 272.886   3
   4  -5  -8 3036.07 334.231   3
  -4  -5   8 3282.13 388.120   2
  -4   5   8 2575.67 199.638   1
   4  -5  -7 21448.9 874.784   3
  -4  -5   7 19122.5 915.438   2
  -4   5   7 20965.6 579.499   1
   4  -5  -6-111.614 116.885   3
  -4  -5   6 42.9757 111.733   2
  -4   5   6 91.4126 126.152   2
  -4   5   6 140.492 66.7252   1
   4  -5  -5 5102.20 436.066   3
  -4   5   5 4856.97 294.806   1
  -4  -5   5 4888.41 456.033   2
  -4   5   5 5246.30 416.663   2
   4  -5  -4-115.465 132.465   3
  -4  -5   4 2.78197 43.3202   3
  -4   5   4-67.4118 94.6121   2
  -4  -5   4-183.777 154.857   2
  -4   5   4-63.7377 84.4395   1
   4  -5  -3 1084.65 218.911   3
  -4  -5   3 1027.91 130.684   3
  -4   5   3 984.292 177.776   2
  -4  -5   3 1240.35 225.597   2
  -4   5   3 1028.17 150.514   1
   4  -5  -2 1089.61 211.590   3
  -4  -5   2 886.007 112.455   3
  -4  -5   2 862.579 122.217   3
  -4   5   2 774.953 156.740   2
  -4  -5   2 921.855 224.404   2
  -4   5   2 755.214 134.511   1
  -4  -5   1 4460.25 232.938   3
  -4  -5   1 4715.63 265.431   3
   4  -5  -1 4950.96 450.625   3
  -4   5   1 4111.97 344.439   2
  -4  -5   1 4149.43 424.546   2
  -4  -5   0 10309.5 322.568   3
  -4  -5   0 11215.8 374.384   3
   4  -5   0 11180.7 677.987   3
  -4   5   0 10849.8 546.186   2
  -4  -5   0 10626.7 666.311   2
  -4  -5  -1 2848.69 152.385   3
  -4  -5  -1 2978.60 169.600   3
   4  -5   1 3538.65 394.422   3
  -4   5  -1 2836.97 289.269   2
  -4  -5  -1 2894.57 352.079   2
  -4  -5  -2 190.148 37.6426   3
  -4  -5  -2 153.687 32.7118   3
   4  -5   2 121.111 101.272   3
  -4  -5  -2 112.116 98.7723   2
  -4   5  -2 117.165 65.4365   2
   4  -5   3 2592.63 340.981   3
  -4   5  -3 2399.19 257.082   2
   4  -5   3 2818.28 286.559   2
   4  -5   4 5009.66 470.846   3
   4  -5   4 5656.25 410.830   2
  -4  -5  -4 5311.83 471.405   2
   4  -5   5 1648.04 279.578   3
  -4  -5  -5 1625.74 280.712   2
   4  -5   5 1577.86 223.654   2
   4  -5   6 1897.53 301.744   3
   4  -5   6 1968.93 250.059   2
   4  -5   7 506.166 175.589   3
   4  -5   7 817.474 173.184   2
   4  -5   8 2341.01 330.790   3
   4  -5   8 2391.85 277.616   2
   4  -5   9 653.478 194.838   3
   4  -5   9 403.961 140.432   2
   4  -5  10 431.273 146.662   3
   4  -5  10 719.968 152.757   2
   4  -5  11 4811.44 485.700   3
   4  -5  11 5119.56 407.663   2
   4  -5  12 3834.82 454.686   3
   4  -5  12 3690.87 351.659   2
   4  -5  13 7122.66 610.426   3
   4  -5  13 6474.85 469.312   2
   4  -5  14 785.765 231.306   3
   4  -5  14 863.954 177.130   2
   4  -5  15 264.755 139.362   3
   4  -5  15 221.182 124.030   2
   4  -5  16-0.58322 126.336   3
   4  -5  16 131.786 100.510   2
   4  -5  17 2134.55 354.483   3
   4  -5  17 2626.43 321.783   2
   4  -5  18-7.41983 95.3676   3
   4  -5  18-55.6445 89.7647   2
   4  -5  19 1754.91 332.661   3
  -4  -5 -19 2448.26 391.855   1
   4  -5  19 2458.53 323.690   2
   4  -5  20-167.340 107.041   2
  -4  -5 -20-86.0801 145.949   1
   4  -5  21 1791.25 285.382   2
  -4  -5 -21 2341.91 399.540   1
   4  -5  22 352.857 149.116   2
  -4  -5 -22 164.335 175.078   1
   4  -5  23 2606.22 353.861   2
  -4  -5 -23 2662.64 445.788   1
   4  -5  24-149.923 135.085   2
  -4  -5 -24-172.366 188.950   1
   4  -5  25 823.899 227.931   2
   4  -5  26 197.274 106.587   2
   4  -5  27 745.467 221.022   2
   4  -6 -24 1860.03 335.308   3
   4  -6 -23 685.317 219.097   3
   4  -6 -22 2134.64 336.843   3
   4  -6 -21 618.065 205.668   3
   4  -6 -20 1334.63 264.501   3
  -4  -6  20 1387.05 332.054   2
   4  -6 -19 108.515 101.778   3
  -4  -6  19 266.478 211.276   2
   4  -6 -18 1438.34 266.115   3
  -4  -6  18 1534.33 320.465   2
   4  -6 -17 111.133 120.525   3
  -4  -6  17-50.6444 166.094   2
   4  -6 -16 1663.84 269.017   3
  -4  -6  16 1230.00 281.156   2
   4  -6 -15 111.976 112.047   3
  -4  -6  15 39.6484 117.581   2
   4  -6 -14 2289.94 313.051   3
  -4  -6  14 2480.22 389.060   2
   4  -6 -13 122.064 116.868   3
  -4  -6  13 81.4869 147.449   2
   4  -6 -12 4108.09 404.670   3
  -4  -6  12 3764.11 461.480   2
   4  -6 -11 1426.84 252.984   3
  -4  -6  11 1135.46 247.017   2
   4  -6 -10 1670.43 262.309   3
  -4  -6  10 1242.33 261.721   2
   4  -6  -9 80.8123 117.197   3
  -4  -6   9-41.4464 161.276   2
  -4  -6   8 5866.96 391.710   3
   4  -6  -8 6948.14 543.705   3
  -4  -6   8 6053.54 571.147   2
   4  -6  -7 260.674 154.056   3
  -4  -6   7 598.793 129.593   3
  -4  -6   7 587.871 216.089   2
  -4   6   7 284.650 84.5811   1
  -4  -6   6 4383.37 318.806   3
   4  -6  -6 4508.72 445.959   3
  -4   6   6 4461.16 321.602   1
  -4  -6   6 4753.69 499.037   2
   4  -6  -5 665.266 189.168   3
  -4  -6   5 898.987 161.430   3
  -4   6   5 1018.33 164.578   1
  -4  -6   5 845.317 236.595   2
  -4  -6   4 2203.84 236.224   3
   4  -6  -4 2352.99 333.453   3
  -4   6   4 1925.17 225.566   1
  -4  -6   4 2214.84 347.754   2
   4  -6  -3 32.9963 108.355   3
  -4  -6   3 30.7065 55.3593   3
  -4   6   3-29.1237 59.6572   1
  -4  -6   3 26.6328 119.093   2
  -4  -6   2 5659.42 342.534   3
   4  -6  -2 6485.54 551.740   3
  -4   6   2 5894.02 410.728   1
  -4  -6   2 5790.23 546.002   2
   4  -6  -1 409.692 174.227   3
  -4  -6   1 447.568 100.549   3
  -4  -6   1 366.081 161.422   2
  -4   6   1 518.151 131.204   1
  -4  -6   0 2282.70 190.467   3
   4  -6   0 2629.95 356.667   3
  -4  -6   0 2112.67 351.930   2
  -4  -6  -1 61.2747 50.1042   3
   4  -6   1-95.0049 133.378   3
  -4  -6  -1 109.531 110.055   2
  -4  -6  -2 2167.54 142.928   3
   4  -6   2 1942.05 316.277   3
  -4  -6  -2 1730.49 323.951   2
  -4  -6  -3 173.656 44.8890   3
   4  -6   3-6.94149 127.189   3
  -4  -6  -3 119.529 137.576   2
   4  -6   4 3746.42 444.069   3
   4  -6   4 3538.51 363.715   2
  -4  -6  -4 3663.90 434.730   2
   4  -6   5-30.7717 121.709   3
   4  -6   5-131.469 122.390   2
   4  -6   6 2559.76 379.446   3
   4  -6   6 1053.80 221.134   2
   4  -6   7 145.393 107.371   3
   4  -6   7 408.139 132.843   2
   4  -6   8 1024.81 237.706   3
   4  -6   8 1117.99 212.001   2
   4  -6   9 6.29276 119.399   3
   4  -6   9-132.471 125.931   2
   4  -6  10 5218.09 547.197   3
   4  -6  10 5660.80 478.352   2
   4  -6  11 1443.22 321.303   3
   4  -6  11 1457.75 261.789   2
   4  -6  12 5422.33 572.162   3
   4  -6  12 5996.40 497.712   2
   4  -6  13 136.138 126.280   3
   4  -6  13 45.2134 100.187   2
   4  -6  14 2360.55 386.632   3
   4  -6  14 3235.22 377.033   2
   4  -6  15 513.934 213.513   3
   4  -6  15-12.5364 106.176   2
   4  -6  16 1255.21 299.263   3
   4  -6  16 1831.04 298.356   2
   4  -6  17 281.292 168.876   3
   4  -6  17 526.148 167.143   2
   4  -6  18 106.652 155.749   3
   4  -6  18 122.523 100.588   2
   4  -6  19-202.083 180.094   3
   4  -6  19 17.8137 131.248   2
   4  -6  20 615.553 200.959   3
   4  -6  20 1039.33 256.882   2
   4  -6  21 266.357 132.954   2
   4  -6  22 334.388 158.613   2
   4  -6  23 342.397 183.718   2
   4  -6  24-19.2600 118.599   2
   4  -7 -20 137.291 105.887   3
   4  -7 -19 1978.81 332.238   3
   4  -7 -18 216.908 151.901   3
   4  -7 -17 1821.11 298.678   3
   4  -7 -16 393.545 173.253   3
   4  -7 -15 1072.96 225.018   3
   4  -7 -14-46.6153 115.900   3
  -4  -7  14 179.886 144.707   2
   4  -7 -13 1228.86 262.212   3
  -4  -7  13 1323.54 319.967   2
   4  -7 -12 170.299 150.613   3
  -4  -7  12-4.77919 125.827   2
   4  -7 -11 2101.32 315.017   3
  -4  -7  11 2780.71 435.322   2
   4  -7 -10-46.2757 100.928   3
  -4  -7  10 43.2807 72.3386   3
  -4  -7  10-54.6902 156.453   2
   4  -7  -9 3812.70 427.767   3
  -4  -7   9 3812.92 380.092   3
  -4  -7   9 3167.06 453.575   2
  -4  -7   8 8.50747 75.1151   3
   4  -7  -8-154.867 126.200   3
  -4  -7   7 2839.04 314.397   3
   4  -7  -7 2529.45 361.578   3
  -4  -7   7 2019.67 378.345   2
   4  -7  -6 1997.11 334.185   3
  -4  -7   6 1667.26 345.794   2
   4  -7  -5 3327.59 412.394   3
  -4  -7   5 3501.20 467.506   2
   4  -7  -4 29.6943 103.376   3
  -4  -7   4 399.602 199.786   2
   4  -7  -3 1512.10 280.702   3
  -4  -7   3 1287.39 306.618   2
   4  -7  -2 678.571 218.141   3
  -4  -7   2 543.086 213.303   2
   4  -7  -1 7128.87 622.391   3
  -4  -7   1 6406.67 636.963   2
   4  -7   0 451.775 200.797   3
  -4  -7   0 289.382 184.169   2
   4  -7   1 746.629 243.098   3
  -4  -7  -1 900.739 273.762   2
   4  -7   2-7.18011 123.205   3
  -4  -7  -2 38.5280 159.910   2
   4  -7   3 2922.50 417.987   3
  -4  -7  -3 3290.37 470.828   2
   4  -7   4 423.392 157.015   3
   4  -7   5 666.318 208.441   3
   4  -7   5 890.813 236.375   2
   4  -7   6 107.594 142.420   3
   4  -7   6 397.841 158.983   2
   4  -7   7 4851.40 565.118   3
   4  -7   7 4518.25 474.592   2
   4  -7   8 29.5766 132.103   3
   4  -7   8 45.7990 136.153   2
   4  -7   9 2179.53 383.161   3
   4  -7   9 1836.71 315.035   2
   4  -7  10 541.841 195.488   3
   4  -7  10 695.469 196.596   2
   4  -7  11 2354.07 406.713   3
   4  -7  11 2246.32 346.512   2
   4  -7  12 57.6277 130.624   3
   4  -7  12 93.8546 136.766   2
   4  -7  13 232.199 144.121   3
   4  -7  13 149.730 125.377   2
   4  -7  14 499.186 189.580   3
   4  -7  14 268.980 134.036   2
   4  -7  15 521.554 197.317   2
   4  -7  16-89.2974 119.327   2
   4  -7  17 712.595 204.908   2
   4  -7  18-46.4072 140.096   2
   4  -7  19-73.9771 122.067   2
   4  -8 -12 1052.86 256.300   3
   4  -8 -11 536.143 202.436   3
   4  -8 -10 655.954 194.647   3
   4  -8  -9 10.4180 120.922   3
   4  -8  -8 331.866 185.280   3
   4  -8  -7 73.5664 106.520   3
   4  -8  -6 321.154 160.417   3
   4  -8  -5-116.004 158.374   3
   4  -8  -4 1116.49 275.199   3
   4  -8  -3 588.222 208.800   3
   4  -8  -2-67.1855 147.670   3
   4  -8  -1 120.806 145.117   3
   4  -8   0 2477.24 405.026   3
   4  -8   1 112.849 150.954   3
   4  -8   2 1389.04 321.090   3
   4  -8   3 200.008 151.162   3
   4  -8   4 5403.02 608.808   3
   4  -8   5-14.8527 122.663   3
   4  -8   6 125.575 141.665   3
   4  -8   7 63.4107 133.761   2
   4  -8   8 528.368 224.679   2
   4  -8   9 277.135 195.645   2
   4  -8  10 1926.19 342.089   2
   4  -8  11 125.577 136.007   2
   4  -8  12 0.61730 142.701   2
   5   0 -33 195.628 126.933   1
   5   0 -32 1141.65 252.062   1
   5   0 -31 75.3928 113.877   1
   5   0 -30 6419.00 605.960   3
   5   0 -30 6037.42 494.387   1
   5   0 -29 61.0656 126.017   3
   5   0 -29 410.637 187.716   1
   5   0 -28 7458.27 624.180   3
   5   0 -28 7128.53 523.137   1
   5   0 -27-31.9697 152.436   3
   5   0 -27 276.261 192.095   1
   5   0 -26 4284.88 468.873   3
   5   0 -25-158.230 177.658   3
   5   0 -24 6267.25 540.289   3
   5   0 -23-73.0219 94.6798   3
   5   0 -22 15623.6 828.315   3
   5   0 -21-7.50815 84.8414   3
   5   0 -20 17149.5 807.292   3
   5   0 -19 25.5848 114.460   3
   5   0 -18 12372.7 654.943   3
   5   0 -17 72.7842 91.9620   3
   5   0 -16 3957.33 351.997   3
  -5   0  15-56.5208 80.6000   3
   5   0 -15-47.2338 71.3772   3
  -5   0  14 11691.9 546.809   3
   5   0 -14 11216.0 554.940   3
  -5   0  13 25.4336 86.5635   3
   5   0 -13-97.0681 68.4535   3
  -5   0  12 29200.7 829.483   3
   5   0 -12 28383.8 831.481   3
   5   0 -11 115.185 88.9095   3
  -5   0  11-44.3998 56.6246   3
  -5   0  10 5511.99 351.761   3
   5   0 -10 5809.16 358.299   3
   5   0  -9 36.0601 58.6209   3
  -5   0   9 2.82974 48.8617   3
   5   0  -8 6157.19 345.749   3
   5   0  -7-17.2692 61.1897   3
   5   0  -6 4178.56 264.759   3
  -5   0   5 26.9045 43.9646   3
   5   0  -5-21.3474 43.6083   3
   5   0  -5-15.3770 30.6026   1
   5   0  -4 12463.1 438.290   3
   5   0  -4 12377.0 339.100   1
  -5   0   3-5.29392 45.7334   3
   5   0  -3 5.84500 39.8115   3
   5   0  -3 14.5015 28.5949   1
   5   0  -2 3107.38 215.224   3
  -5   0   2 3181.48 243.086   3
   5   0  -2 2949.33 158.811   1
   5   0  -1 101.654 55.0229   3
  -5   0   1-8.13027 39.9548   3
  -5   0   1 33.2900 30.2930   2
   5   0  -1-3.79466 37.5329   1
  -5   0   0 22858.6 635.511   3
   5   0   0 24255.9 599.727   3
  -5   0   0 24676.9 387.466   2
   5   0   0 23185.9 455.467   1
   5   0   1-29.0782 55.3718   3
  -5   0  -1 34.6444 46.2840   3
  -5   0  -1 8.52766 18.9350   2
  -5   0  -1 33.5102 36.6402   1
   5   0   1-8.65550 30.7102   1
  -5   0  -2 7814.66 361.685   3
   5   0   2 8034.00 350.111   3
  -5   0  -2 7684.65 323.210   1
   5   0   2 8266.12 290.643   1
   5   0   3 36.6746 48.9901   3
  -5   0  -3-13.7871 46.1434   3
  -5   0  -3 27.8467 43.6830   1
   5   0   3 98.3547 63.0105   1
   5   0   4 5115.15 288.055   3
  -5   0  -4 4866.42 270.122   1
   5   0   4 5132.37 256.118   1
   5   0   5 31.6040 58.6440   3
   5   0   5 66.0044 56.1530   1
  -5   0  -5 2.99812 37.5360   1
   5   0   5 0.91325 16.7405   2
   5   0   6 4531.65 280.521   3
   5   0   6 4483.77 263.162   1
   5   0   6 4445.82 152.491   2
  -5   0  -6 4110.74 259.083   1
   5   0   7-29.1104 46.0643   3
   5   0   7-18.1858 23.1260   2
   5   0   7 42.3323 58.0579   1
  -5   0  -7-15.6195 69.3442   1
   5   0   8 6972.27 358.746   3
   5   0   8 6394.48 227.801   2
  -5   0  -8 6559.89 347.380   1
   5   0   9-30.6496 52.5797   3
  -5   0  -9-70.3529 89.3513   1
   5   0   9 43.5497 38.0215   2
   5   0  10 2370.04 221.691   3
  -5   0 -10 2745.37 241.945   1
   5   0  11-33.6043 55.7256   3
  -5   0 -11-29.5280 70.7661   1
  -5   0 -12 194.178 75.8813   1
   5   0  12 231.071 75.0039   3
  -5   0 -13-54.6730 79.0632   1
   5   0  13 0.98877 51.3568   3
   5   0  14 1008.66 149.055   3
  -5   0 -14 867.369 159.276   1
   5   0  15-12.5737 57.9091   3
  -5   0 -15 145.892 111.518   1
   5   0  16 15016.3 565.043   3
  -5   0 -16 16914.5 703.449   1
  -5   0 -17 242.253 173.983   1
   5   0  17 76.0859 100.301   3
   5   0  18 36752.8 930.446   3
  -5   0 -18 37415.0 1105.73   1
   5   0  19 199.104 104.901   3
  -5   0 -19 260.616 158.114   1
   5   0  20 4983.95 364.370   3
  -5   0 -20 4840.73 428.329   1
   5   0  21 4.71908 67.3931   3
  -5   0 -21 68.7206 115.582   1
  -5   0 -22 1926.34 292.312   1
  -5   0 -23 288.382 155.409   1
  -5   0 -24 9261.55 643.319   1
  -5   0 -25 167.267 164.680   1
  -5   0 -26-54.5851 133.763   1
  -5   0 -27-129.005 137.400   1
  -5   0 -28 560.047 185.336   1
  -5   0 -29 68.3112 151.304   1
  -5   0 -30 2279.97 377.417   1
   5   1 -34 2676.91 397.652   1
   5   1 -33 1251.53 297.287   1
   5  -1 -31 3040.05 352.911   1
   5  -1 -30 933.639 270.117   3
   5   1 -30 441.054 197.933   3
   5  -1 -30 625.672 191.401   1
   5   1 -29 2926.57 402.613   3
   5  -1 -29 2277.25 297.346   1
   5   1 -28 3250.34 424.979   3
   5  -1 -28 2170.22 363.329   3
   5  -1 -28 3268.21 343.534   1
   5   1 -27 6325.90 586.842   3
   5  -1 -27 6392.59 577.855   3
   5  -1 -27 6767.32 478.850   1
   5  -1 -26 307.519 178.886   3
   5   1 -26 246.794 156.663   3
   5  -1 -26 355.697 145.513   1
   5   1 -25 16315.0 873.977   3
   5  -1 -25 16682.9 897.132   3
   5  -1 -25 16393.5 698.119   1
   5   1 -24 133.018 88.7237   3
   5  -1 -24 493.476 193.313   3
   5  -1 -24 387.231 139.725   1
   5  -1 -23 5894.66 513.321   3
   5   1 -23 5244.24 485.021   3
   5  -1 -23 6370.80 419.897   1
   5   1 -22-23.9252 132.090   3
   5  -1 -22 113.284 117.107   3
   5  -1 -22 225.703 123.476   1
   5  -1 -21 436.573 146.935   3
   5   1 -21 641.741 178.328   3
   5  -1 -21 818.804 152.786   1
   5  -1 -20 5009.79 432.645   3
   5   1 -20 5228.61 452.820   3
   5  -1 -20 5065.16 340.470   1
   5   1 -19 909.916 190.201   3
   5  -1 -19 1081.00 202.808   3
   5  -1 -19 1008.99 158.673   1
   5   1 -18 371.770 140.697   3
   5  -1 -18 311.710 141.598   3
   5  -1 -18 662.173 138.834   1
   5   1 -17 19743.4 822.587   3
   5  -1 -17 19435.5 790.650   3
   5  -1 -17 20539.6 611.855   1
   5  -1 -16 68.1644 108.353   3
   5   1 -16 244.172 103.678   3
   5  -1 -16 439.568 115.656   1
   5  -1 -15 299.573 100.972   3
   5   1 -15 357.314 121.476   3
  -5  -1  15 429.636 112.951   3
   5  -1 -15 602.359 119.132   1
   5   1 -14 2050.93 249.971   3
  -5  -1  14 2290.15 246.892   3
   5  -1 -14 2545.96 274.792   3
  -5   1  14 2332.01 262.452   3
   5  -1 -14 2485.57 194.088   1
   5   1 -13 36525.9 995.275   3
  -5  -1  13 36474.0 925.268   3
   5  -1 -13 37436.0 989.899   3
  -5   1  13 37013.0 1021.13   3
   5  -1 -13 36518.4 665.538   1
   5   1 -12 10095.0 510.414   3
  -5  -1  12 9825.36 467.498   3
   5  -1 -12 9769.01 497.028   3
  -5   1  12 10057.0 520.548   3
   5   1 -11 37379.1 939.718   3
  -5  -1  11 36607.2 880.925   3
   5  -1 -11 37874.5 944.153   3
  -5   1  11 35689.5 971.120   3
   5   1 -10 1324.92 181.346   3
  -5  -1  10 1712.71 192.072   3
   5  -1 -10 1692.73 202.347   3
  -5   1  10 1597.64 208.565   3
  -5   1   9 705.419 137.474   3
   5   1  -9 1010.05 150.645   3
   5  -1  -9 1053.37 158.390   3
  -5   1   8 154.284 77.9167   3
   5  -1  -8 76.4055 60.9029   3
   5  -1  -7 1683.27 192.679   3
  -5   1   7 1728.55 213.040   3
   5   1  -7 1554.21 169.677   3
  -5  -1   6 7592.60 351.881   3
   5  -1  -6 8210.12 397.601   3
   5   1  -6 8029.88 366.210   3
  -5  -1   5 229.310 66.6933   3
   5   1  -5 174.387 64.0529   3
   5  -1  -5 142.844 56.5200   3
   5  -1  -4 2432.52 222.194   3
   5   1  -4 2322.90 184.520   3
  -5  -1   4 2552.78 195.927   3
  -5  -1   4 2556.69 194.386   2
   5   1  -3 57777.7 853.494   3
  -5  -1   3 58958.8 922.116   3
   5  -1  -3 58026.0 1053.56   3
   5   1  -3 57603.1 974.467   1
  -5  -1   3 56233.4 886.133   2
   5   1  -2 10532.2 350.868   3
  -5  -1   2 10360.0 378.436   3
   5  -1  -2 10574.2 458.883   3
   5   1  -2 10470.9 408.167   1
  -5  -1   2 10804.4 380.565   2
   5   1  -1 67871.3 853.298   3
  -5  -1   1 69790.1 969.094   3
   5  -1  -1 69208.3 1170.20   3
   5   1  -1 68035.0 1020.82   1
  -5  -1   1 67032.8 928.589   2
   5   1   0 13408.6 364.905   3
   5  -1   0 14649.4 536.476   3
  -5  -1   0 13037.8 418.604   3
   5   1   0 13762.0 454.714   1
  -5   1   0 13292.5 308.560   1
  -5  -1   0 13350.0 406.462   2
   5   1   1 41104.5 623.941   3
  -5  -1  -1 41628.1 718.392   3
   5  -1   1 42729.5 929.004   3
  -5   1  -1 40903.9 567.505   1
  -5  -1  -1 39830.8 683.654   2
   5   1   1 40698.5 773.566   1
   5   1   2 2877.14 166.365   3
  -5  -1  -2 2786.03 184.634   3
   5  -1   2 3032.23 253.721   3
  -5  -1  -2 2739.55 175.553   2
   5   1   2 2831.89 209.186   1
  -5   1  -2 2900.29 161.236   1
  -5  -1  -3 1659.87 140.865   3
   5  -1   3 1820.73 197.556   3
   5   1   3 1623.21 126.762   3
  -5  -1  -3 1922.75 194.805   1
   5   1   3 1545.09 127.263   2
  -5   1  -3 1711.07 134.970   1
   5   1   3 1573.82 155.347   1
  -5  -1  -3 1694.25 137.199   2
   5   1   4 5629.99 236.331   3
   5  -1   4 5723.77 357.150   3
  -5  -1  -4 5336.72 328.389   1
   5   1   4 5867.20 253.144   2
  -5   1  -4 5881.08 255.261   1
   5   1   4 5378.39 287.053   1
   5  -1   5 21664.2 698.607   3
   5   1   5 20299.9 470.903   3
  -5  -1  -5 21323.2 666.479   1
   5   1   5 21035.6 490.846   2
  -5   1  -5 20701.4 498.646   1
   5  -1   6 154.404 77.0470   3
   5   1   6 18.0014 38.2039   3
   5   1   6 66.9318 37.9363   2
  -5  -1  -6 49.9077 57.6104   1
  -5   1  -6 161.656 67.5588   1
   5   1   7 9101.08 337.631   3
   5  -1   7 9225.57 466.292   3
  -5  -1  -7 9748.96 464.537   1
  -5   1  -7 9972.42 386.129   1
   5   1   7 9577.78 353.173   2
   5  -1   8 2230.93 242.519   3
   5   1   8 1570.85 148.668   3
  -5  -1  -8 1817.10 210.237   1
  -5   1  -8 1904.09 178.589   1
   5   1   8 1436.47 144.680   2
   5   1   9 3134.75 210.213   3
   5   1   9 3085.60 185.179   3
   5  -1   9 2771.23 263.895   3
  -5  -1  -9 3163.91 277.223   1
   5   1   9 3205.78 250.951   1
  -5   1  -9 3302.55 246.794   1
   5   1   9 3200.26 221.076   2
   5   1  10 10.4105 42.2241   3
   5  -1  10-85.1534 79.9800   3
   5   1  10 31.7998 53.4576   2
   5   1  10-20.0169 38.2750   3
   5   1  10 27.6362 62.5481   1
  -5  -1 -10 70.1904 73.8115   1
   5   1  11 14269.1 419.352   3
   5  -1  11 14023.0 616.462   3
   5   1  11 13405.9 463.627   3
   5   1  11 14047.1 558.813   1
  -5   1 -11 13909.4 536.888   1
  -5  -1 -11 14601.9 607.381   1
   5  -1  12 2249.98 259.705   3
   5   1  12 2089.11 163.795   3
  -5   1 -12 2205.63 243.566   1
   5   1  12 2167.87 242.495   1
   5   1  12 1914.58 189.067   2
  -5  -1 -12 2083.19 245.940   1
   5   1  13 9911.68 375.420   3
  -5   1 -13 9798.68 483.858   1
   5   1  13 10703.4 524.500   1
   5   1  13 9937.12 443.427   2
  -5  -1 -13 9637.96 523.760   1
   5   1  14 73.1806 48.7214   3
   5  -1  14 49.1938 58.9233   3
   5  -1  15 6708.93 418.062   3
   5   1  15 6114.38 320.290   3
  -5   1 -15 6717.09 429.233   1
  -5  -1 -15 6683.13 458.606   1
   5   1  16 187.854 68.1204   3
  -5  -1 -16 62.3834 94.7040   1
   5  -1  16 169.422 80.7278   3
   5  -1  17 1547.47 221.607   3
   5   1  17 1224.22 157.317   3
  -5  -1 -17 1240.45 206.176   1
  -5   1 -17 1366.22 229.658   1
   5   1  18 125.201 62.2565   3
  -5  -1 -18 146.994 88.7079   1
   5  -1  18 211.507 105.660   3
  -5   1 -18 317.460 149.401   1
   5   1  19 1544.45 187.256   3
  -5  -1 -19 1619.58 255.622   1
  -5   1 -19 2030.21 277.422   1
   5   1  20 659.344 135.793   3
  -5  -1 -20 724.540 183.659   1
  -5   1 -20 966.929 217.271   1
   5   1  21 9989.73 509.895   3
  -5   1 -21 9367.01 595.811   1
  -5  -1 -21 9871.72 644.084   1
   5   1  22 186.980 115.800   3
  -5  -1 -22-8.19077 127.122   1
   5   1  23 1379.93 201.985   3
  -5  -1 -23 869.209 214.052   1
  -5   1 -23 1535.43 268.855   1
  -5  -1 -24-127.960 164.252   1
  -5   1 -24-39.2586 105.005   1
  -5  -1 -25-105.973 171.633   1
  -5   1 -25 312.460 180.059   1
  -5  -1 -26 465.180 189.713   1
  -5   1 -26 392.090 182.498   1
  -5  -1 -27 832.196 201.263   1
  -5   1 -27 1462.23 284.244   1
  -5  -1 -28-196.436 183.799   1
  -5   1 -28 286.987 167.026   1
  -5   1 -29 4999.99 518.659   1
  -5  -1 -29 4118.41 498.297   1
  -5   1 -30 621.151 221.054   1
   5  -2 -29 209.695 152.230   3
   5   2 -29 213.503 116.245   3
   5  -2 -28 2169.41 360.083   3
   5  -2 -28 2137.27 279.702   1
   5   2 -28 1959.88 344.321   3
   5  -2 -27 56.4698 137.456   3
   5  -2 -27-14.9682 81.9600   1
   5   2 -27 112.583 118.783   3
   5  -2 -26 3216.87 418.002   3
   5   2 -26 3607.16 436.550   3
   5  -2 -26 3074.40 317.720   1
   5  -2 -25 318.463 163.061   3
   5  -2 -25 238.898 77.3893   1
   5   2 -25 502.083 185.369   3
   5  -2 -24 3699.29 423.237   3
   5   2 -24 3762.17 433.496   3
   5  -2 -24 3343.16 307.290   1
   5  -2 -23 401.990 161.470   3
   5  -2 -23 336.558 96.6919   1
   5   2 -23 540.629 187.488   3
   5  -2 -22 562.065 162.931   3
   5  -2 -22 642.342 123.360   1
   5   2 -22 197.827 139.662   3
   5  -2 -21 114.421 121.948   3
   5  -2 -21 24.0698 67.9466   1
   5   2 -21 32.2379 107.435   3
   5   2 -20 3754.42 395.070   3
   5  -2 -20 3962.72 394.777   3
   5  -2 -20 3814.99 282.739   1
   5   2 -19 2407.84 316.832   3
   5  -2 -19 2461.66 303.856   3
   5  -2 -19 2198.89 202.306   1
   5   2 -18 8343.99 556.109   3
   5  -2 -18 7538.76 514.919   3
   5  -2 -18 8041.10 368.742   1
   5   2 -17 317.927 139.398   3
   5  -2 -17 148.250 121.196   3
   5  -2 -17 355.696 73.7676   1
   5  -2 -16 57335.7 1353.22   3
   5   2 -16 55741.7 1368.93   3
   5  -2 -16 53960.0 857.092   1
   5  -2 -15 18258.5 748.709   3
  -5  -2  15 18597.3 713.244   3
   5   2 -15 19965.6 806.497   3
   5  -2 -15 19471.9 478.041   1
  -5  -2  14 50457.6 1134.32   3
   5  -2 -14 50950.8 1216.05   3
   5   2 -14 51097.9 1253.88   3
   5  -2 -14 49141.4 698.125   1
   5  -2 -13 32040.0 939.788   3
  -5  -2  13 32032.9 884.142   3
   5   2 -13 33425.1 993.548   3
   5  -2 -13 32838.5 516.995   1
   5  -2 -12 32955.2 931.049   3
  -5  -2  12 32688.8 859.475   3
   5   2 -12 33415.7 960.263   3
  -5   2  12 32710.5 1014.17   3
   5  -2 -12 32264.7 458.238   1
  -5  -2  11 1768.24 196.534   3
   5   2 -11 2301.10 256.111   3
  -5   2  11 2186.09 266.311   3
   5  -2 -11 1644.69 215.851   3
   5  -2 -11 1783.62 90.6141   1
   5  -2 -10 2746.96 264.252   3
  -5  -2  10 2837.26 240.689   3
  -5   2  10 2407.37 274.198   3
   5   2 -10 2546.02 251.321   3
   5  -2  -9 3828.61 306.714   3
   5   2  -9 4400.61 320.228   3
  -5   2   9 4284.78 357.313   3
   5  -2  -8 13648.8 575.184   3
   5   2  -8 13039.0 527.849   3
   5  -2  -7 11862.9 532.060   3
  -5  -2   7 12107.8 433.740   3
   5   2  -7 12415.9 501.434   3
  -5  -2   7 11589.2 510.559   2
   5  -2  -6 42858.0 1006.42   3
  -5  -2   6 41242.1 775.245   3
   5   2  -6 41388.2 878.735   3
  -5  -2   6 41602.1 948.337   2
  -5  -2   5 3164.35 209.796   3
   5   2  -5 3412.59 245.756   3
   5  -2  -5 3488.52 289.212   3
  -5  -2   5 3182.98 271.679   2
  -5  -2   4 6698.67 289.442   3
   5   2  -4 6881.12 329.901   3
   5  -2  -4 6956.97 409.043   3
  -5  -2   4 6832.97 373.918   2
  -5  -2   3 19136.2 473.726   3
   5   2  -3 18079.9 506.781   3
   5  -2  -3 19851.7 699.554   3
  -5  -2   3 18809.8 618.512   2
  -5   2   3 19665.3 470.929   2
   5   2  -2 12176.1 391.541   3
   5  -2  -2 12629.8 554.294   3
  -5  -2   2 13140.7 373.776   3
  -5  -2   2 12724.2 506.572   2
  -5   2   2 13072.2 368.429   2
   5  -2  -1 1601.94 207.418   3
   5   2  -1 1329.78 126.215   3
  -5  -2   1 1458.30 120.977   3
  -5  -2   1 1262.63 156.868   2
  -5   2   1 1418.68 113.739   2
  -5   2   1 1408.16 63.1571   1
   5   2   0 9002.57 291.984   3
  -5  -2   0 9559.67 297.219   3
   5  -2   0 9480.38 495.604   3
  -5   2   0 9265.18 262.563   2
  -5   2   0 9410.23 208.461   1
  -5  -2   0 9679.26 429.663   2
   5  -2   1 967.106 169.780   3
   5   2   1 1433.68 108.148   3
  -5  -2  -1 1409.89 109.613   3
  -5   2  -1 1127.12 177.272   3
  -5  -2  -1 1095.05 138.121   2
  -5   2  -1 1279.28 92.3753   1
  -5   2  -1 1311.89 90.0535   2
  -5   2  -2 17021.7 682.270   3
  -5  -2  -2 17286.8 342.369   3
   5  -2   2 16938.6 672.741   3
   5   2   2 16304.9 323.244   3
   5   2   2 16854.6 535.707   2
  -5   2  -2 16541.4 363.550   1
  -5  -2  -2 16247.9 544.975   2
   5  -2   3 14894.4 644.340   3
   5   2   3 14471.0 270.720   3
  -5   2  -3 14721.0 378.653   1
   5   2   3 15583.0 523.032   2
  -5  -2  -3 14717.6 513.207   2
   5  -2   4 19987.8 750.062   3
   5   2   4 18849.8 274.047   3
  -5   2  -4 20099.2 481.493   1
   5   2   4 19209.8 582.891   2
  -5  -2  -4 19002.5 586.947   2
   5   2   4 17960.2 609.002   1
   5   2   5 3075.38 92.8538   3
   5   2   5 3103.33 98.9035   3
   5  -2   5 3183.46 308.848   3
  -5  -2  -5 3052.44 289.189   1
  -5   2  -5 3764.02 227.857   1
   5   2   5 2914.37 230.979   2
   5   2   5 3300.42 265.438   1
   5  -2   6 2022.26 249.365   3
  -5  -2  -6 1911.21 232.672   1
  -5   2  -6 2364.72 197.773   1
   5   2   6 1611.66 176.443   2
   5  -2   6 1987.96 105.292   2
   5   2   6 1863.90 205.716   1
   5   2   7 6063.53 134.435   3
   5   2   7 6129.80 146.137   3
   5  -2   7 7067.69 462.484   3
  -5  -2  -7 6363.14 439.986   1
  -5   2  -7 6942.91 356.237   1
   5   2   7 6548.00 362.711   2
   5  -2   7 6332.86 203.806   2
   5   2   7 6322.00 374.100   1
   5   2   8 78252.5 597.836   3
   5  -2   8 80517.6 1550.74   3
   5   2   8 77544.9 568.714   3
  -5  -2  -8 82097.1 1538.01   1
  -5   2  -8 77268.5 1170.81   1
   5  -2   8 77874.4 777.454   2
   5   2   8 79727.0 1275.25   2
   5   2   8 79499.5 1317.86   1
   5   2   9 1059.53 84.7677   3
   5   2   9 1017.62 83.5623   3
   5  -2   9 1173.20 217.147   3
  -5   2  -9 1689.98 207.707   1
   5   2   9 1088.23 165.557   2
   5  -2   9 1163.40 108.487   2
   5   2   9 1449.23 194.300   1
  -5  -2  -9 1493.40 229.197   1
   5   2  10 8017.50 244.727   3
   5   2  10 7741.28 243.144   3
   5  -2  10 8243.23 513.561   3
  -5  -2 -10 8173.58 503.028   1
  -5   2 -10 7833.51 409.441   1
   5   2  10 8241.18 436.870   1
   5   2  10 8531.26 440.683   2
   5  -2  10 7925.39 280.432   2
   5   2  11 23.2435 37.7226   3
   5  -2  11-6.12508 94.2399   3
   5   2  11-23.5612 38.8069   3
   5   2  11-53.9836 69.2030   2
  -5   2 -11 256.455 136.664   1
  -5  -2 -11 166.866 130.687   1
   5   2  11 153.198 96.8087   1
   5  -2  11 129.139 58.3620   2
   5   2  12 26685.7 522.007   3
   5   2  12 26867.7 548.120   3
   5  -2  12 28634.8 978.761   3
  -5  -2 -12 28725.6 967.524   1
  -5   2 -12 29446.1 832.670   1
   5   2  12 29130.1 855.248   1
   5   2  12 29345.1 848.446   2
   5  -2  13 1120.34 203.437   3
   5   2  13 1414.45 136.661   3
  -5  -2 -13 1794.53 258.136   1
   5   2  13 1426.58 202.249   2
   5   2  14 4836.62 253.524   3
  -5  -2 -14 5201.77 423.964   1
  -5   2 -14 5514.16 399.027   1
   5   2  14 5321.26 383.763   2
   5   2  15 2428.51 189.909   3
  -5  -2 -15 2579.11 312.300   1
  -5   2 -15 2684.37 301.217   1
   5   2  15 2999.36 295.766   2
   5   2  16 4435.38 266.653   3
  -5  -2 -16 4829.48 429.576   1
  -5   2 -16 5323.58 405.205   1
   5   2  16 4562.99 371.575   2
   5   2  17 358.236 95.9877   3
   5   2  17 272.082 89.8817   2
  -5  -2 -17 373.633 175.679   1
   5   2  18 14604.9 527.040   3
  -5   2 -18 16007.9 721.773   1
   5   2  18 15588.1 714.228   2
   5   2  19 451.997 114.594   3
  -5   2 -19 547.217 185.133   1
   5   2  19 70.4027 78.1973   2
  -5  -2 -19 447.914 163.215   1
   5   2  20 2032.23 215.900   3
  -5   2 -20 2629.14 319.987   1
  -5  -2 -20 2305.83 324.946   1
   5   2  21 516.035 128.337   3
  -5  -2 -21 491.281 177.142   1
  -5   2 -21 517.277 172.903   1
   5   2  22 4352.99 328.255   3
  -5   2 -22 4775.15 442.549   1
  -5  -2 -22 4826.33 488.548   1
  -5   2 -23-42.8145 99.1910   1
  -5  -2 -23-184.513 165.841   1
  -5   2 -24 381.347 171.605   1
  -5  -2 -24 180.039 130.067   1
  -5   2 -25 1189.32 268.778   1
  -5  -2 -25 321.113 125.055   1
  -5   2 -26 5458.39 510.328   1
  -5  -2 -26 4653.57 518.605   1
  -5   2 -27 89.7311 134.319   1
  -5  -2 -27-339.070 248.396   1
  -5  -2 -28 122.430 181.903   1
  -5   2 -28 671.033 233.718   1
  -5   2 -29-50.9461 125.365   1
  -5  -2 -29-384.006 289.701   1
   5  -3 -28 749.583 241.268   3
   5   3 -28 474.385 202.020   3
   5  -3 -27 9948.27 737.020   3
   5   3 -27 9879.99 765.285   3
   5  -3 -26 112.360 131.199   3
   5   3 -26 45.1993 118.876   3
   5  -3 -25 9962.12 703.227   3
   5  -3 -25 8693.61 525.699   1
   5  -3 -24-27.7436 103.394   3
   5   3 -24 103.081 116.207   3
   5  -3 -24 77.1163 84.0051   1
   5  -3 -23 127.099 126.818   3
   5   3 -23-53.6596 107.099   3
   5  -3 -23 54.7508 77.1850   1
   5  -3 -22 36.5741 64.7003   1
   5   3 -22 12.0285 87.8590   3
   5  -3 -21 1356.83 243.189   3
   5  -3 -21 1516.87 196.072   1
   5   3 -21 1616.82 288.523   3
   5  -3 -20 1035.53 220.299   3
   5  -3 -20 1135.82 164.256   1
   5   3 -20 1193.15 235.931   3
   5   3 -19 4384.05 433.725   3
   5  -3 -19 4646.25 434.139   3
   5  -3 -19 4589.07 299.258   1
   5  -3 -18 260.108 116.662   3
   5   3 -18 94.3172 81.6092   3
   5  -3 -18 51.7783 47.9450   1
   5  -3 -17 5721.18 452.783   3
   5   3 -17 5759.61 480.155   3
   5  -3 -17 5655.40 299.169   1
   5  -3 -16 1356.60 234.251   3
   5  -3 -16 1449.01 147.326   1
   5   3 -16 1584.14 248.852   3
   5  -3 -15 5233.73 416.631   3
   5   3 -15 5322.96 429.926   3
   5  -3 -14 12391.3 624.231   3
  -5  -3  14 12898.8 596.628   3
   5   3 -14 13713.7 669.741   3
  -5  -3  13 60.1314 69.2211   3
   5  -3 -13 85.4487 102.457   3
   5   3 -13 88.4234 98.2056   3
  -5  -3  12 166.214 85.8530   3
   5  -3 -12 94.5862 77.4682   3
   5   3 -12 153.805 86.7634   3
  -5  -3  12 250.325 120.372   2
   5  -3 -11 14447.8 647.687   3
  -5  -3  11 14454.6 574.319   3
   5   3 -11 13482.0 607.402   3
  -5  -3  11 13043.7 647.275   2
   5  -3 -10 4457.87 364.452   3
  -5  -3  10 4363.81 306.868   3
   5   3 -10 4248.60 335.973   3
  -5  -3  10 4397.53 377.288   2
   5  -3  -9 9745.92 525.923   3
   5   3  -9 8751.43 458.470   3
  -5  -3   9 9652.37 544.746   2
   5  -3  -8 1825.25 226.674   3
   5   3  -8 1691.11 195.914   3
  -5   3   8 1589.92 243.862   3
  -5  -3   8 1699.90 236.482   2
   5  -3  -7 15234.6 657.491   3
  -5  -3   7 15749.1 507.925   3
  -5   3   7 15685.4 739.866   3
   5   3  -7 15388.0 554.646   3
  -5  -3   7 15404.9 675.203   2
   5  -3  -6 959.028 172.879   3
  -5  -3   6 1210.56 136.922   3
  -5   3   6 999.710 189.130   3
   5   3  -6 1056.60 144.804   3
  -5  -3   6 1187.69 183.897   2
  -5   3   6 526.773 109.257   2
  -5  -3   5 4168.07 236.014   3
  -5   3   5 4025.74 373.668   3
   5  -3  -5 4445.47 357.410   3
   5   3  -5 3809.95 250.358   3
  -5  -3   5 3929.87 335.522   2
  -5   3   5 3896.06 277.379   2
   5   3  -4 6356.97 303.840   3
  -5  -3   4 5981.06 267.532   3
  -5   3   4 6696.72 478.008   3
   5  -3  -4 6638.54 444.715   3
  -5  -3   4 6274.41 419.923   2
  -5   3   4 6223.65 336.559   2
  -5  -3   3 34319.6 595.812   3
  -5   3   3 35223.7 1072.43   3
   5   3  -3 36090.6 664.242   3
   5  -3  -3 36403.1 1034.49   3
  -5  -3   3 35439.0 992.718   2
  -5   3   3 35288.1 773.262   2
   5  -3  -2 92.6175 115.756   3
  -5  -3   2 27.5407 38.8806   3
  -5   3   2 9.20470 77.9204   3
  -5  -3   2-28.3580 88.6601   2
  -5   3   2 21.9521 55.0976   2
   5   3  -2 37.9620 41.6344   3
   5   3  -2-24.0048 103.251   1
  -5   3   2-53.9212 37.0079   1
   5   3  -1 12317.9 311.537   3
  -5   3   1 12718.3 645.550   3
   5  -3  -1 12710.0 631.234   3
  -5  -3   1 12338.1 305.867   3
   5   3  -1 12899.9 619.530   1
  -5   3   1 12194.2 421.568   2
  -5  -3   1 12100.2 573.159   2
   5  -3   0 1667.62 233.583   3
  -5   3   0 1982.36 266.083   3
  -5  -3   018.39 111.839   3
   5   3   0 2086.82 247.121   1
  -5  -3   0 1487.86 189.522   2
  -5   3   0 1675.60 148.724   2
  -5   3  -1 5613.36 430.813   3
  -5  -3  -1 5824.57 145.472   3
   5  -3   1 5681.70 430.607   3
   5   3   1 6021.83 415.279   1
   5   3   1 6160.63 376.087   2
  -5   3  -1 5325.06 259.657   2
  -5  -3  -1 5507.36 383.557   2
   5  -3   2 215.360 102.037   3
  -5  -3  -2 42.6803 82.3880   2
   5   3   2 234.527 96.8473   1
  -5   3  -2 269.024 65.4478   2
   5   3   2 214.370 77.7895   2
   5  -3   3 40513.0 1169.05   3
   5   3   3 39477.2 1046.26   1
   5   3   3 38255.7 959.444   2
  -5  -3  -3 37440.4 977.032   2
   5  -3   4 1069.04 212.676   3
   5   3   4 940.465 162.784   2
  -5  -3  -4 1096.54 184.125   2
   5   3   4 1014.99 185.477   1
   5  -3   5 39438.0 1176.77   3
   5   3   5 38902.6 985.951   2
   5  -3   5 38649.7 679.637   2
  -5  -3  -5 37264.4 964.475   2
   5   3   5 41253.5 1053.15   1
   5  -3   6 230.569 141.615   3
   5   3   6 111.284 66.6790   2
   5  -3   6 75.8892 50.8555   2
   5   3   6 59.8468 68.2043   1
   5  -3   7 19870.5 836.830   3
   5   3   7 19232.6 715.940   2
   5  -3   7 19392.3 504.436   2
   5   3   7 20354.6 745.767   1
   5  -3   8 1054.85 204.278   3
   5   3   8 1008.79 177.282   2
   5  -3   8 909.464 117.592   2
   5   3   8 766.013 154.990   1
   5  -3   9 6377.49 490.330   3
  -5  -3  -9 7356.91 517.320   1
   5   3   9 6786.85 435.727   2
   5  -3   9 6804.47 321.051   2
   5  -3  10 1932.84 281.008   3
  -5  -3 -10 2088.89 280.735   1
   5  -3  10 2035.50 182.113   2
   5   3  10 2100.58 248.489   2
   5  -3  11 104.471 93.8015   3
   5  -3  11 35.1919 56.6074   2
  -5  -3 -11 12.7711 113.830   1
   5   3  11 75.7549 73.9121   2
   5  -3  12 19871.9 887.839   3
  -5  -3 -12 20131.6 897.334   1
   5  -3  12 19948.6 586.892   2
   5   3  12 20909.2 815.686   2
   5  -3  13 9265.20 616.398   3
  -5  -3 -13 9792.56 634.314   1
   5  -3  13 9286.59 410.200   2
   5   3  13 9766.95 567.723   2
   5   3  14 294.588 37.0524   3
   5   3  14 325.709 42.6780   3
  -5  -3 -14 464.854 188.333   1
   5   3  14 228.756 117.421   2
   5  -3  14 190.751 64.9690   2
   5  -3  15 1963.29 288.423   3
   5   3  15 2635.63 132.356   3
   5  -3  15 2283.81 219.016   2
   5   3  15 2178.83 285.476   2
   5   3  16 3083.32 163.660   3
   5  -3  16 2811.10 247.629   2
   5   3  17 3336.14 187.074   3
  -5  -3 -17 4217.92 447.114   1
   5  -3  17 3834.08 298.280   2
   5   3  18 313.129 60.5591   3
  -5  -3 -18 147.719 125.032   1
   5   3  19 120.313 33.5329   3
  -5  -3 -19 11.7727 119.509   1
  -5  -3 -20 449.688 214.709   1
  -5  -3 -21 12047.3 803.977   1
  -5  -3 -22 1747.73 343.901   1
  -5   3 -22 1897.04 305.065   1
  -5  -3 -23 3219.72 435.090   1
  -5   3 -23 3245.41 381.235   1
  -5  -3 -24 891.093 273.592   1
  -5   3 -24 1036.19 243.595   1
  -5  -3 -25 3171.53 459.698   1
  -5   3 -25 2445.59 348.597   1
  -5  -3 -26 978.845 283.237   1
  -5   3 -26 1213.74 261.761   1
  -5  -3 -27 1810.55 359.559   1
  -5   3 -27 2041.68 332.311   1
  -5   3 -28 214.874 157.060   1
   5  -4 -27 184.662 147.860   3
   5   4 -27-177.940 170.939   3
   5  -4 -26 293.419 153.272   3
   5   4 -26 329.851 93.6348   3
   5  -4 -25 53.1530 96.2603   3
   5   4 -25 72.9161 123.332   3
   5  -4 -24 1616.67 290.460   3
   5   4 -24 1780.47 311.988   3
   5  -4 -23 860.115 219.255   3
   5   4 -23 612.681 182.380   3
   5  -4 -22 5556.42 510.421   3
   5   4 -22 5437.10 544.876   3
   5  -4 -21-96.4536 126.059   3
   5   4 -21 30.1015 132.367   3
   5  -4 -20 1620.59 281.815   3
   5   4 -20 1788.99 310.442   3
   5  -4 -19 605.518 176.458   3
   5   4 -19 713.478 191.863   3
  -5  -4  19 692.751 221.028   2
   5   4 -18 5564.74 506.833   3
   5  -4 -18 5917.93 492.318   3
  -5  -4  18 5665.09 528.655   2
   5   4 -17 2128.90 315.236   3
   5  -4 -17 2169.89 309.043   3
  -5  -4  17 2078.12 324.539   2
   5   4 -16 13713.5 756.453   3
   5  -4 -16 14898.9 738.648   3
  -5  -4  16 16057.0 851.433   2
   5  -4 -15 3923.41 387.396   3
   5   4 -15 3861.27 394.703   3
  -5  -4  15 4563.92 452.760   2
   5  -4 -14 9297.00 566.366   3
   5   4 -14 9158.66 575.272   3
  -5  -4  14 9521.58 642.482   2
  -5  -4  13 36.5872 65.4328   3
   5  -4 -13 82.4464 99.5112   3
   5   4 -13 164.322 119.931   3
  -5  -4  13-12.0358 115.073   2
   5  -4 -12 3861.82 369.333   3
  -5  -4  12 3312.51 297.693   3
   5   4 -12 3251.45 321.198   3
  -5  -4  12 3997.28 407.114   2
  -5  -4  11 993.974 159.308   3
   5  -4 -11 1136.77 207.006   3
  -5  -4  11 1093.74 225.999   2
   5   4 -11 1035.29 192.966   3
  -5   4  11 961.355 190.131   2
   5  -4 -10 3528.84 346.925   3
  -5  -4  10 3595.84 290.514   3
  -5  -4  10 3433.47 370.258   2
  -5   4  10 3934.84 357.097   2
   5  -4  -9 6186.64 453.680   3
  -5  -4   9 6069.03 360.024   3
  -5  -4   9 6335.79 492.691   2
  -5   4   9 6597.64 446.315   2
   5  -4  -8 2467.97 291.740   3
  -5   4   8 2309.40 122.684   1
  -5  -4   8 2392.85 309.836   2
  -5   4   8 2165.78 253.882   2
   5  -4  -7 5294.61 425.472   3
  -5   4   7 5089.37 172.313   1
  -5  -4   7 5520.94 455.437   2
  -5   4   7 5203.18 379.329   2
  -5  -4   6 3295.25 235.128   3
   5  -4  -6 3626.02 354.480   3
  -5  -4   6 3207.53 349.706   2
  -5   4   6 3234.00 139.652   1
  -5   4   6 3679.25 318.455   2
  -5  -4   5 336.186 80.9160   3
   5  -4  -5 518.018 149.095   3
  -5  -4   5 323.420 118.852   2
  -5   4   5 283.761 42.1668   1
  -5   4   5 447.838 111.915   2
  -5  -4   4 6677.77 295.275   3
   5  -4  -4 6784.95 491.263   3
  -5  -4   4 6449.10 485.191   2
  -5   4   4 6838.66 237.264   1
  -5  -4   3 657.042 89.3459   3
   5  -4  -3 664.578 165.994   3
  -5  -4   3 379.650 125.402   2
  -5   4   3 601.656 77.3158   1
   5  -4  -2 1865.07 266.499   3
  -5  -4   2 1903.48 129.724   3
  -5  -4   2 1463.18 227.507   2
  -5   4   2 1963.64 154.968   1
   5  -4  -1 1299.94 221.223   3
  -5  -4   1 1875.43 115.190   3
  -5  -4   1 1361.81 219.308   2
  -5  -4   0 8184.08 221.971   3
   5  -4   0 7529.14 532.728   3
  -5  -4   0 7476.29 183.213   3
   5   4   0 8226.78 503.048   2
  -5  -4   0 7711.11 524.019   2
   5  -4   1 623.093 171.636   3
  -5  -4  -1 616.912 171.679   2
   5   4   1 609.000 156.261   2
  -5   4  -1 412.517 101.044   2
   5  -4   2 32004.9 1117.67   3
  -5   4  -2 30029.7 737.500   2
   5   4   2 30772.1 974.469   2
  -5  -4  -2 31097.0 1030.42   2
   5  -4   3 99.7461 119.348   3
  -5  -4  -3 185.270 130.455   2
   5   4   3 141.187 109.417   2
   5   4   4 74.1778 65.7472   2
  -5  -4  -4 133.695 88.5630   2
   5  -4   5 15905.0 810.207   3
   5   4   5 16010.2 713.849   2
   5  -4   5 15427.9 550.255   2
  -5  -4  -5 15796.7 723.831   2
   5  -4   6 11764.5 710.136   3
   5   4   6 10515.2 584.762   2
   5  -4   7 13706.0 764.551   3
   5   4   7 13176.1 666.717   2
   5  -4   7 12535.4 507.045   2
   5   4   8 666.254 167.558   2
   5  -4   8 611.775 106.087   2
   5  -4   9 1236.87 254.549   3
   5  -4   9 1247.73 167.451   2
   5  -4  10 20384.5 959.489   3
   5  -4  10 19523.8 657.301   2
   5  -4  11 1383.40 299.269   3
   5  -4  11 1677.15 211.358   2
   5  -4  12 11709.3 740.189   3
   5  -4  12 11640.6 522.127   2
   5  -4  13 3735.01 435.669   3
  -5  -4 -13 3843.18 452.086   1
   5  -4  13 3804.26 309.328   2
   5  -4  14 5364.94 518.205   3
  -5  -4 -14 5777.51 547.219   1
   5  -4  14 5553.06 376.266   2
   5  -4  15 2559.19 375.391   3
  -5  -4 -15 2982.92 395.907   1
   5  -4  15 2241.70 244.606   2
   5  -4  16 3781.41 453.973   3
  -5  -4 -16 3664.79 445.951   1
   5  -4  16 3496.98 310.110   2
   5  -4  17 862.202 246.605   3
   5  -4  17 1360.75 204.506   2
  -5  -4 -17 912.879 235.183   1
   5  -4  18 1239.29 267.275   3
   5  -4  18 1267.36 197.935   2
  -5  -4 -18 1011.89 241.176   1
   5  -4  19-91.7909 157.466   3
   5  -4  19 40.9398 72.5450   2
  -5  -4 -19 86.0034 122.710   1
  -5  -4 -20 2094.44 362.488   1
   5  -4  20 2248.46 274.902   2
  -5  -4 -21-54.4928 159.729   1
   5  -4  21 63.5600 100.661   2
  -5  -4 -22 536.880 184.325   1
   5  -4  22 580.856 148.713   2
  -5  -4 -23-109.839 158.651   1
   5  -4  23 30.2189 94.1611   2
  -5  -4 -24 911.301 270.088   1
   5  -4  24 936.877 205.515   2
   5  -4  25 89.2865 99.9849   2
  -5  -4 -25 101.699 162.045   1
  -5   4 -27 801.016 257.203   1
   5  -5 -24 462.688 185.720   3
   5  -5 -23-54.7561 140.588   3
   5  -5 -22 16.5664 120.670   3
  -5  -5  22-104.032 201.368   2
   5  -5 -21 6641.91 576.099   3
  -5  -5  21 6619.78 645.269   2
   5  -5 -20 274.147 154.824   3
  -5  -5  20 142.550 213.052   2
   5  -5 -19 6457.11 539.812   3
  -5  -5  19 5610.05 580.538   2
   5  -5 -18-56.5376 108.923   3
  -5  -5  18-251.692 147.963   2
   5  -5 -17 4072.39 419.184   3
  -5  -5  17 3511.78 454.100   2
   5  -5 -16 603.576 184.777   3
  -5  -5  16 501.206 192.363   2
   5  -5 -15 916.536 207.123   3
  -5  -5  15 875.992 228.933   2
   5  -5 -14 390.633 137.552   3
  -5  -5  14 332.767 172.446   2
   5  -5 -13 1747.99 271.494   3
  -5  -5  13 1260.05 268.756   2
   5  -5 -12 2359.53 313.114   3
  -5  -5  12 2488.10 265.402   3
  -5  -5  12 2909.46 382.603   2
   5  -5 -11 2338.90 303.472   3
  -5  -5  11 1778.58 212.491   3
  -5  -5  11 1570.89 296.296   2
   5  -5 -10 279.051 140.226   3
  -5  -5  10 491.891 104.315   3
  -5  -5  10 215.142 149.132   2
  -5   5  10 399.485 71.3102   1
   5  -5  -9 4278.80 409.318   3
  -5  -5   9 3412.42 281.763   3
  -5   5   9 3665.66 201.662   1
  -5  -5   9 3802.35 430.860   2
  -5  -5   8 5824.84 358.423   3
   5  -5  -8 6213.91 497.642   3
  -5  -5   8 5859.83 527.662   2
  -5   5   8 5730.69 246.843   1
   5  -5  -7 701.212 187.348   3
  -5   5   7 530.049 80.3154   1
  -5  -5   7 767.712 200.356   2
  -5   5   7 767.386 176.131   2
   5  -5  -6 656.379 172.761   3
  -5  -5   6 608.671 183.893   2
  -5   5   6 366.506 103.703   2
  -5   5   6 461.693 73.9574   1
  -5  -5   5 2578.71 208.544   3
   5  -5  -5 2700.53 339.635   3
  -5  -5   5 2133.52 321.829   2
  -5   5   5 2243.46 276.715   2
  -5   5   5 2625.11 187.779   1
   5  -5  -4 115.725 89.4429   3
  -5  -5   4 82.2336 52.9450   3
  -5   5   4 15.0511 54.9456   1
  -5   5   4-119.277 107.253   2
  -5  -5   4 104.783 103.609   2
  -5  -5   3 10184.2 354.172   3
   5  -5  -3 11112.2 687.173   3
  -5   5   3 10139.3 406.279   1
  -5   5   3 9474.46 525.882   2
  -5  -5   3 9632.11 653.815   2
  -5  -5   2 159.058 52.1251   3
  -5  -5   2 164.260 61.7711   3
  -5   5   2 12.7465 73.2368   2
  -5  -5   2 234.309 156.060   2
  -5   5   2 84.3403 71.4975   1
  -5  -5   1 21482.0 406.615   3
  -5  -5   1 22729.4 491.910   3
   5  -5  -1 21780.8 984.351   3
  -5   5   1 21339.7 766.540   2
  -5  -5   1 21123.7 967.505   2
  -5  -5   0 8217.89 201.248   3
  -5  -5   0 8935.92 245.851   3
   5  -5   0 9211.35 648.982   3
  -5   5   0 8512.28 475.613   2
  -5  -5   0 7945.88 605.053   2
   5  -5   1 130.342 138.977   3
  -5  -5  -1 66.3697 119.212   2
  -5   5  -1 125.207 66.3149   2
   5  -5   2 45.5726 87.0008   3
  -5  -5  -2-51.5402 116.891   2
  -5   5  -2-41.8625 97.9185   2
   5  -5   3 52.3671 96.5822   3
  -5  -5  -3 40.1495 127.538   2
   5  -5   4 1601.82 273.971   3
  -5  -5  -4 1454.33 264.440   2
   5  -5   5 901.589 236.052   3
   5  -5   5 993.509 174.736   2
  -5  -5  -5 1084.63 221.689   2
   5  -5   6-36.6707 110.405   3
   5  -5   6 63.0354 80.4368   2
   5  -5   7 7476.10 615.354   3
   5  -5   7 1638.46 259.064   2
   5  -5   8 1276.94 272.291   3
   5  -5   8 1122.79 190.921   2
   5  -5   9 547.147 184.442   3
   5  -5   9 459.933 113.315   2
   5  -5  10 541.347 181.952   3
   5  -5  10 359.808 118.507   2
   5  -5  11 3124.03 409.863   3
   5  -5  11 2889.58 301.074   2
   5  -5  12-1.12578 90.5762   3
   5  -5  12 121.202 98.7943   2
   5  -5  13 3472.00 443.114   3
   5  -5  13 3354.77 327.898   2
   5  -5  14-94.7704 137.829   3
   5  -5  14-17.0360 101.722   2
   5  -5  15 949.224 248.326   3
   5  -5  15 1235.86 210.764   2
   5  -5  16 215.212 172.670   3
   5  -5  16 108.613 71.2031   2
   5  -5  17 300.520 209.070   3
   5  -5  17 260.138 126.784   2
   5  -5  18-22.2101 136.346   3
   5  -5  18 149.976 116.596   2
   5  -5  19 1062.18 286.129   3
   5  -5  19 1022.46 203.402   2
   5  -5  20 109.234 156.238   3
   5  -5  20 51.6829 88.0745   2
  -5  -5 -20 97.9990 163.471   1
   5  -5  21 87.5632 125.032   3
   5  -5  21 591.835 184.317   2
  -5  -5 -21 327.790 189.416   1
   5  -5  22 38.4996 139.131   3
  -5  -5 -22 203.396 177.230   1
   5  -5  22 399.871 155.990   2
   5  -6 -21 474.911 176.016   3
   5  -6 -20 2037.97 325.230   3
   5  -6 -19 934.854 242.970   3
   5  -6 -18 4055.40 443.472   3
  -5  -6  18 3542.39 503.245   2
   5  -6 -17 211.422 156.174   3
  -5  -6  17 353.677 193.103   2
   5  -6 -16 1350.65 261.664   3
  -5  -6  16 1530.45 334.026   2
   5  -6 -15-134.902 145.462   3
  -5  -6  15-7.73162 155.692   2
   5  -6 -14 1302.66 257.410   3
  -5  -6  14 1419.32 298.451   2
   5  -6 -13 350.301 157.495   3
  -5  -6  13 363.520 178.696   2
   5  -6 -12 3811.22 412.382   3
  -5  -6  12 3006.25 437.091   2
   5  -6 -11 116.178 125.568   3
  -5  -6  11 77.8011 178.143   2
   5  -6 -10 129.104 119.476   3
  -5  -6  10 110.515 122.184   2
   5  -6  -9 326.550 140.116   3
  -5  -6   9 304.254 151.586   2
   5  -6  -8 2188.85 326.314   3
  -5  -6   8 2007.29 343.115   2
   5  -6  -7 86.7077 109.543   3
  -5  -6   7 95.3367 169.314   2
   5  -6  -6 9987.54 685.736   3
  -5  -6   6 9468.34 723.960   2
   5  -6  -5 136.439 145.822   3
  -5  -6   5-16.6180 54.2124   3
  -5  -6   5-111.737 170.508   2
   5  -6  -4 1981.11 310.298   3
  -5  -6   4 2042.42 208.615   3
  -5  -6   4 2068.04 347.472   2
  -5  -6   3 458.915 99.1143   3
   5  -6  -3 59.9959 116.270   3
  -5  -6   3 397.354 160.231   2
  -5  -6   2 4292.75 261.499   3
  -5  -6   2 4102.45 482.424   2
   5  -6  -1 727.374 234.044   3
  -5  -6   1 536.870 203.057   2
   5  -6   0 4770.39 504.784   3
  -5  -6   0 4698.34 508.248   2
   5  -6   1 178.388 169.019   3
  -5  -6  -1-3.83642 120.407   2
   5  -6   2 3763.28 459.579   3
  -5  -6  -2 4955.56 539.585   2
   5  -6   3 16.5785 101.920   3
  -5  -6  -3-45.4797 110.118   2
   5  -6   4 210.822 143.449   3
  -5  -6  -4 438.283 182.719   2
   5  -6   5-17.1822 141.680   3
   5  -6   6 3317.68 446.068   3
   5  -6   6 3473.48 355.446   2
   5  -6   7 74.1292 123.113   3
   5  -6   7-68.1715 76.5011   2
   5  -6   8 744.127 228.182   3
   5  -6   8 932.167 206.824   2
   5  -6   9-188.366 185.768   3
   5  -6   9-58.6685 95.6101   2
   5  -6  10 666.504 216.189   3
   5  -6  10 1452.04 239.606   2
   5  -6  11-80.2551 140.029   3
   5  -6  11-11.3013 109.402   2
   5  -6  12 1286.75 303.731   3
   5  -6  12 1148.52 220.875   2
   5  -6  13 294.560 205.921   3
   5  -6  13 278.838 116.734   2
   5  -6  14 3368.53 480.543   3
   5  -6  14 2909.22 343.644   2
   5  -6  15 517.324 209.324   3
   5  -6  15 143.065 105.249   2
   5  -6  16 2791.73 443.896   3
   5  -6  16 2811.61 352.884   2
   5  -6  17-28.8312 141.712   3
   5  -6  17 136.650 110.846   2
   5  -6  18 2027.91 380.407   3
   5  -6  18 1649.62 283.631   2
   5  -7 -16 308.883 162.626   3
   5  -7 -15 1587.99 293.207   3
   5  -7 -14 118.508 108.497   3
   5  -7 -13 556.250 210.285   3
   5  -7 -12 157.627 144.697   3
   5  -7 -11 1935.66 321.477   3
  -5  -7  11 1515.33 336.320   2
   5  -7 -10 64.5528 140.754   3
  -5  -7  10-101.543 187.156   2
   5  -7  -9 504.215 196.734   3
  -5  -7   9 586.040 209.063   2
   5  -7  -8 132.153 110.820   3
  -5  -7   8-165.141 211.806   2
   5  -7  -7 1073.06 260.740   3
  -5  -7   7 1018.82 257.113   2
   5  -7  -6 243.380 140.292   3
  -5  -7   6-14.8510 147.042   2
   5  -7  -5 3098.44 419.910   3
  -5  -7   5 2575.55 431.650   2
   5  -7  -4-38.7050 116.547   3
  -5  -7   4-169.481 189.619   2
   5  -7  -3 4891.44 527.000   3
  -5  -7   3 3773.35 509.887   2
   5  -7  -2 1502.50 309.927   3
  -5  -7   2 1000.67 313.265   2
   5  -7  -1 4451.00 518.939   3
  -5  -7   1 3858.48 513.347   2
   5  -7   0-79.1193 123.288   3
  -5  -7   0-16.1108 173.619   2
   5  -7   1 873.718 253.421   3
  -5  -7  -1 1360.66 315.513   2
   5  -7   2 260.472 181.658   3
  -5  -7  -2 56.2584 167.167   2
   5  -7   3 2143.58 373.202   3
  -5  -7  -3 2022.16 377.372   2
   5  -7   4-113.476 157.173   3
   5  -7   5 1925.94 374.112   3
   5  -7   6 73.6644 145.796   3
   5  -7   7 1699.91 361.953   3
   5  -7   8 372.833 200.398   3
   5  -7   8 224.390 125.705   2
   5  -7   9 876.841 271.871   3
   5  -7   9 934.465 217.254   2
   5  -7  10 101.970 155.468   3
   5  -7  10-95.5055 135.631   2
   5  -7  11 2454.79 417.427   3
   5  -7  11 1539.21 303.306   2
   5  -7  12 981.014 249.330   2
   5  -7  13 5072.31 497.341   2
   6   0 -30 69.5116 108.930   1
   6   0 -29-280.748 229.689   3
   6   0 -29 252.529 150.405   1
   6   0 -28 5512.63 569.212   3
   6   0 -28 5656.36 462.244   1
   6   0 -27-44.3057 124.957   3
   6   0 -27 54.8716 119.305   1
   6   0 -26 2030.32 344.537   3
   6   0 -25 81.4149 135.202   3
   6   0 -24 7963.65 633.536   3
   6   0 -23-146.573 155.795   3
   6   0 -22 4222.09 446.588   3
   6   0 -21 159.477 102.657   3
   6   0 -20 5107.80 466.063   3
   6   0 -19-37.1703 97.0256   3
   6   0 -18 13611.7 712.331   3
   6   0 -17 11.5795 97.8395   3
   6   0 -16 27924.7 962.330   3
   6   0 -15 153.613 98.3046   3
   6   0 -14 6322.85 437.939   3
  -6   0  13-33.6208 85.8552   3
   6   0 -13-180.435 145.487   3
   6   0 -12 6142.74 408.373   3
  -6   0  12 6309.03 420.939   3
  -6   0  11 14.4366 67.5621   3
   6   0 -11 35.2402 63.0613   3
   6   0 -10 17790.5 662.819   3
  -6   0  10 18292.9 692.403   3
   6   0  -9 34.6478 75.9664   3
  -6   0   9 13.6692 81.0687   3
   6   0  -8 49204.8 1038.32   3
  -6   0   8 51960.5 1131.41   3
  -6   0   7-58.3311 57.7250   3
   6   0  -7 7.96391 33.8577   1
   6   0  -6 2116.54 205.987   3
  -6   0   6 2006.61 228.260   3
   6   0  -6 1809.33 144.773   1
   6   0  -5 66.6264 66.7531   3
   6   0  -5-0.10881 36.9838   1
   6   0  -4 34960.9 788.121   3
   6   0  -4 32284.2 563.790   1
   6   0  -3 1.46314 52.1527   3
   6   0  -3-34.3097 41.6583   1
   6   0  -2 12.0891 48.1746   3
   6   0  -2 39.8791 37.5657   1
  -6   0   2 86.7694 43.3378   2
   6   0  -1-54.8182 47.9833   3
  -6   0   1-15.4917 37.3940   2
   6   0  -1-9.43087 46.0115   1
   6   0   0 19401.8 584.644   3
  -6   0   0 20133.4 367.646   2
   6   0   0 19751.3 452.161   1
   6   0   1 53.5616 49.0654   3
  -6   0  -1-10.3109 52.1238   3
  -6   0  -1 3.57249 23.7545   2
   6   0   1 57.8201 48.5020   1
  -6   0  -2 7752.28 400.443   3
   6   0   2 7868.33 379.788   3
  -6   0  -2 7267.54 347.746   1
   6   0   2 7935.02 313.155   1
   6   0   3 47.2198 58.5111   3
  -6   0  -3-75.1447 80.0258   3
  -6   0  -3-3.22484 48.5264   1
   6   0   3-30.5121 49.6849   1
   6   0   4 12688.9 488.750   3
  -6   0  -4 12244.2 468.731   1
   6   0   4 13375.0 437.681   1
   6   0   5 100.642 63.0594   3
  -6   0  -5-28.9509 57.0576   1
   6   0   5-23.5097 59.2316   1
   6   0   6 146.355 60.5173   3
  -6   0  -6 74.4075 56.2677   1
   6   0   7 15.7198 58.9807   3
  -6   0  -7-43.3406 49.1377   1
   6   0   8 19710.3 654.438   3
   6   0   8 19260.8 340.001   2
  -6   0  -8 19103.5 634.063   1
   6   0   9-34.9822 67.9783   3
   6   0   9 70.0601 34.7820   2
  -6   0  -9-118.969 102.790   1
   6   0  10 2353.18 236.228   3
   6   0  10 2384.50 151.636   2
  -6   0 -10 2176.26 227.665   1
   6   0  11-24.7513 67.6658   3
   6   0  11-18.1238 43.4852   2
  -6   0 -11-14.5058 85.1181   1
   6   0  12 12666.3 561.809   3
   6   0  12 11379.7 395.274   2
  -6   0 -12 12708.0 579.343   1
   6   0  13-29.9423 95.4338   3
  -6   0 -13-28.7758 93.9866   1
   6   0  13 23.4384 51.8245   2
   6   0  13 53.3315 55.6047   3
   6   0  14 2726.60 271.724   3
   6   0  14 2826.78 249.251   3
  -6   0 -14 2954.68 299.158   1
   6   0  15-13.4679 73.6415   3
  -6   0 -15 74.0706 83.7331   1
   6   0  15 3.98683 71.3990   3
   6   0  16 47.9302 78.3855   3
  -6   0 -16 107.993 94.8499   1
   6   0  16 65.6436 52.9282   3
  -6   0 -17 100.611 96.8902   1
   6   0  17-53.7860 79.1456   3
   6   0  18 3527.11 298.828   3
  -6   0 -18 3454.60 359.147   1
  -6   0 -19 32.3758 101.563   1
   6   0  19 132.005 97.5202   3
   6   0  20 7993.82 467.061   3
  -6   0 -20 8134.85 569.525   1
  -6   0 -21-79.1164 109.863   1
  -6   0 -22 3482.81 399.446   1
  -6   0 -23 29.2171 142.012   1
  -6   0 -24 6553.25 562.423   1
  -6   0 -25 159.307 120.159   1
  -6   0 -26 15.5370 139.043   1
  -6   0 -27 35.7112 137.674   1
  -6   0 -28-58.5108 152.210   1
  -6   0 -29 10.3403 152.507   1
   6   1 -29 3835.90 485.196   3
   6  -1 -28 13.2610 135.914   3
   6   1 -28 35.3997 148.490   3
   6   1 -27 1819.01 328.324   3
   6  -1 -27 1270.38 274.594   3
   6  -1 -27 1988.83 261.936   1
   6  -1 -26 134.315 170.599   3
   6   1 -26 282.461 176.783   3
   6  -1 -26 469.186 154.232   1
   6  -1 -25 10457.2 735.822   3
   6   1 -25 10942.5 743.258   3
   6  -1 -25 10498.6 543.746   1
   6  -1 -24 351.116 213.089   3
   6   1 -24 63.8333 134.231   3
   6  -1 -24 131.197 119.103   1
   6  -1 -23 18739.9 942.034   3
   6   1 -23 19189.3 952.466   3
   6  -1 -23 18330.3 678.789   1
   6  -1 -22 440.651 199.172   3
   6   1 -22 318.638 182.350   3
   6  -1 -22 200.324 108.695   1
   6  -1 -21 8114.63 588.383   3
   6   1 -21 7615.53 580.255   3
   6  -1 -21 7722.16 418.294   1
   6   1 -20 27.5553 101.230   3
   6  -1 -20 58.0320 83.6671   3
   6  -1 -20 272.886 109.997   1
   6   1 -19 705.609 183.188   3
   6  -1 -19 994.326 208.762   3
   6  -1 -19 996.819 149.047   1
   6   1 -18 11915.6 689.086   3
   6  -1 -18 12174.7 671.627   3
   6  -1 -18 12299.1 467.385   1
   6   1 -17 13498.7 708.934   3
   6  -1 -17 14119.2 708.671   3
   6  -1 -17 13947.2 476.752   1
   6  -1 -16 1176.95 221.448   3
   6   1 -16 1541.24 249.902   3
   6  -1 -16 1362.15 158.349   1
   6   1 -15 678.851 158.838   3
   6  -1 -15 920.106 122.415   1
  -6  -1  14 3512.14 317.691   3
   6   1 -14 2977.52 315.653   3
   6  -1 -14 2903.57 307.246   3
   6  -1 -14 3450.82 210.741   1
   6   1 -13 25556.1 871.236   3
  -6  -1  13 26500.8 835.905   3
   6  -1 -13 27367.3 894.964   3
   6  -1 -13 26957.2 528.788   1
   6   1 -12 6248.58 423.079   3
  -6  -1  12 6202.22 400.819   3
   6  -1 -12 6147.71 418.529   3
   6  -1 -12 6959.23 251.039   1
  -6  -1  11 28198.0 832.365   3
   6  -1 -11 30198.9 888.019   3
  -6   1  11 29564.4 957.221   3
   6   1 -11 29664.3 874.730   3
  -6   1  10 412.333 125.369   3
  -6  -1  10 491.984 127.730   3
   6   1 -10 478.176 129.768   3
   6  -1 -10 537.406 133.919   3
  -6  -1   9 6695.20 388.967   3
   6  -1  -9 6605.49 399.694   3
  -6   1   9 6911.99 456.368   3
   6   1  -9 6331.24 384.816   3
   6  -1  -9 6170.09 151.160   1
  -6   1   8-37.1656 48.1714   3
  -6  -1   8-13.4014 58.5004   3
   6   1  -8-18.8909 56.9947   3
   6  -1  -8-16.9889 64.8908   3
   6  -1  -7 5409.30 353.277   3
  -6   1   7 5688.30 404.191   3
   6   1  -7 5082.52 324.038   3
  -6   1   6 317.755 103.501   3
   6   1  -6 177.741 73.4040   3
   6  -1  -6 450.821 121.169   3
   6  -1  -5 7369.54 407.374   3
  -6   1   5 6957.54 443.540   3
   6   1  -5 6920.00 354.017   3
   6   1  -5 6894.76 362.065   1
  -6  -1   5 7262.59 353.436   2
  -6  -1   4 374.483 93.0299   3
   6   1  -4 268.941 75.3673   3
   6  -1  -4 199.107 80.4413   3
  -6   1   4 283.373 113.430   3
   6   1  -4 191.092 59.7701   1
  -6  -1   4 160.268 58.8225   2
   6  -1  -3 1439.72 189.287   3
   6   1  -3 1298.29 149.878   3
  -6  -1   3 1579.54 175.073   3
  -6   1   3 1409.75 204.080   3
   6   1  -3 1174.99 146.768   1
  -6  -1   3 1473.83 155.204   2
   6   1  -2 7129.35 321.156   3
  -6   1   2 7250.31 443.180   3
  -6  -1   2 7069.81 356.081   3
   6  -1  -2 7250.05 405.178   3
   6   1  -2 6661.82 335.540   1
  -6  -1   2 6894.90 322.139   2
   6   1  -1 3752.04 225.046   3
  -6   1   1 3890.49 323.305   3
  -6  -1   1 3420.60 245.117   3
   6  -1  -1 4098.76 308.033   3
   6   1  -1 3585.77 247.493   1
  -6  -1   1 3606.91 229.658   2
   6   1   0 27475.9 590.524   3
  -6  -1   0 28238.2 693.123   3
  -6   1   0 25678.2 805.728   3
   6  -1   0 27017.3 789.238   3
  -6  -1   0 26885.2 605.009   2
   6   1   0 26579.0 657.700   1
   6   1   1 38107.2 678.799   3
  -6  -1  -1 37517.4 772.480   3
   6  -1   1 37645.7 942.069   3
  -6   1  -1 36700.9 622.138   1
  -6  -1  -1 36435.4 677.297   2
   6   1   1 36233.1 769.383   1
    1   2 8780.52 324.118   3
  -6  -1  -2 8612.11 368.088   3
   6  -1   2 9409.64 472.340   3
  -6   1  -2 8369.17 310.812   1
  -6  -1  -2 8489.60 320.428   2
   6   1   3 22031.9 516.858   3
  -6  -1  -3 22197.8 579.930   3
   6  -1   3 23049.6 747.907   3
  -6   1  -3 21992.3 519.929   1
  -6  -1  -3 21045.9 494.750   2
   6  -1   4 2154.30 237.954   3
   6   1   4 2460.78 172.970   3
  -6  -1  -4 2475.60 243.692   1
  -6   1  -4 2181.19 175.527   1
   6  -1   5 12794.4 571.723   3
   6   1   5 12719.0 400.481   3
  -6  -1  -5 11920.9 545.428   1
   6   1   5 12566.2 373.086   2
  -6   1  -5 12880.3 432.187   1
   6   1   6 473.295 88.9770   3
   6  -1   6 577.068 130.523   3
  -6  -1  -6 591.072 146.473   1
  -6   1  -6 481.173 94.6968   1
   6   1   6 555.643 112.776   1
   6   1   6 487.542 79.9919   2
   6  -1   7 13183.8 593.193   3
   6   1   7 12774.0 426.619   3
  -6  -1  -7 12824.3 573.580   1
   6   1   7 12738.9 407.057   2
   6   1   7 13387.9 507.297   1
  -6   1  -7 12563.1 461.800   1
   6  -1   8 285.657 104.793   3
   6   1   8 360.072 82.8417   3
  -6   1  -8 328.485 84.7060   1
   6   1   8 249.104 66.2784   2
  -6  -1  -8 375.668 99.8531   1
   6   1   8 340.362 100.050   1
   6  -1   9 989.119 172.119   3
   6   1   9 1018.76 132.377   3
  -6  -1  -9 1071.31 185.995   1
   6   1   9 974.112 151.679   1
   6   1   9 1072.74 127.521   2
  -6   1  -9 872.177 140.382   1
   6  -1  10 1379.53 209.393   3
   6   1  10 1489.70 167.005   3
  -6  -1 -10 1686.78 233.242   1
   6   1  10 1439.30 145.042   3
   6   1  10 1593.36 201.427   1
   6   1  10 1455.29 159.571   2
  -6   1 -10 1719.82 199.339   1
   6  -1  10 1352.49 78.6034   2
   6   1  11 14269.2 447.246   3
   6  -1  11 13537.0 646.419   3
   6   1  11 14381.1 505.214   3
  -6  -1 -11 13806.6 637.958   1
   6   1  11 14747.7 602.033   1
  -6   1 -11 14381.9 566.650   1
   6   1  11 13893.7 486.517   2
   6  -1  12-19.6485 90.8099   3
   6   1  12 2.93251 56.4788   3
   6   1  12-47.0061 57.3111   2
   6   1  12 5.18746 108.035   1
   6   1  12-40.9608 51.9069   3
  -6  -1 -12 134.711 102.034   1
  -6   1 -12 103.582 109.486   1
   6  -1  13 5483.96 418.434   3
   6   1  13 6028.00 352.074   3
   6   1  13 6141.55 305.333   3
   6   1  13 6671.57 434.867   1
  -6   1 -13 6133.29 396.861   1
   6   1  13 6089.24 349.568   2
  -6  -1 -13 6143.87 440.997   1
   6   1  14 1176.73 142.526   3
   6  -1  14 1003.64 188.014   3
   6   1  14 958.299 148.125   3
   6   1  14 1308.77 174.458   2
  -6  -1 -14 1243.19 215.821   1
  -6   1 -14 1275.60 202.436   1
   6   1  15 3243.63 238.026   3
   6  -1  15 2845.42 317.648   3
   6   1  15 3037.69 266.350   3
   6  -1  15 3661.33 327.374   3
  -6   1 -15 3529.98 322.332   1
   6   1  15 3667.78 294.185   2
  -6  -1 -15 3271.68 344.076   1
   6   1  16 45.1389 48.3323   3
   6   1  16-72.0989 81.8798   3
   6  -1  16 19.4845 115.097   3
   6   1  16-118.236 69.3077   2
   6  -1  16 22.2095 65.6216   3
  -6   1 -16 157.108 111.781   1
   6   1  17 2534.82 226.062   3
  -6  -1 -17 2466.32 311.945   1
  -6   1 -17 2189.04 272.757   1
   6   1  17 2456.87 252.384   2
   6   1  18 208.784 80.9863   3
   6   1  18-25.6844 90.3400   2
  -6  -1 -18 115.048 97.8867   1
  -6   1 -18 260.518 144.225   1
   6   1  19 2664.71 251.544   3
  -6  -1 -19 2727.46 331.185   1
  -6   1 -19 2449.23 302.424   1
   6   1  20 71.0049 87.1200   3
  -6  -1 -20 17.2764 105.208   1
  -6   1 -20 274.090 159.746   1
   6   1  21 10560.5 524.289   3
  -6   1 -21 11342.7 662.290   1
  -6  -1 -21 11389.6 720.871   1
  -6  -1 -22 893.977 231.172   1
  -6   1 -22 695.851 194.652   1
  -6  -1 -23 1692.46 300.789   1
  -6   1 -23 1801.84 287.146   1
  -6  -1 -24-29.8236 155.424   1
  -6   1 -24 294.335 172.264   1
  -6  -1 -25 1810.87 330.872   1
  -6   1 -25 1917.82 319.526   1
  -6  -1 -26 189.723 136.967   1
  -6   1 -26 644.522 202.285   1
  -6  -1 -27-255.048 236.191   1
  -6   1 -27 123.975 131.570   1
  -6  -1 -28 1182.86 277.396   1
  -6   1 -28 1682.92 323.320   1
  -6   1 -29 331.341 182.734   1
   6  -2 -28 1906.39 351.798   3
   6   2 -28 2321.76 375.425   3
   6  -2 -27 527.996 221.389   3
   6   2 -27 844.100 234.240   3
   6  -2 -26 5148.14 534.054   3
   6   2 -26 5061.48 528.548   3
   6  -2 -25-126.877 161.855   3
   6   2 -25 147.584 133.727   3
   6  -2 -24 1442.85 283.739   3
   6   2 -24 1222.33 261.126   3
   6  -2 -23 38.0157 92.7105   3
   6  -2 -23 15.7293 82.6324   1
   6   2 -23 234.380 153.455   3
   6   2 -22 4883.35 481.246   3
   6  -2 -22 4397.59 454.208   3
   6  -2 -22 4733.49 317.595   1
   6  -2 -21 327.048 159.433   3
   6  -2 -21 293.489 70.0490   1
   6   2 -21 582.266 198.602   3
   6   2 -20 2288.76 320.559   3
   6  -2 -20 1889.33 285.579   3
   6  -2 -20 1975.67 185.819   1
   6  -2 -19 41.1357 116.463   3
   6   2 -19-151.648 117.889   3
   6  -2 -19 13.9994 43.1434   1
   6   2 -18-41.8014 140.715   3
   6  -2 -18 165.644 103.910   3
   6  -2 -18 34.0102 52.4440   1
   6  -2 -17-102.420 125.024   3
   6   2 -17 25.2669 92.6103   3
   6  -2 -17 1.70429 51.8031   1
   6   2 -16 1399.92 247.401   3
   6  -2 -16 1403.15 234.831   3
   6  -2 -16 1450.41 120.472   1
   6  -2 -15 6404.68 470.661   3
   6   2 -15 6376.90 479.376   3
   6  -2 -15 6219.40 218.921   1
  -6  -2  14 9579.52 519.095   3
   6  -2 -14 9814.30 567.144   3
   6   2 -14 10180.6 587.587   3
   6  -2 -14 9455.80 226.624   1
  -6  -2  13 6327.25 411.423   3
   6  -2 -13 6703.13 456.904   3
   6   2 -13 6374.17 453.281   3
  -6  -2  12 3818.90 312.372   3
   6  -2 -12 4054.68 348.621   3
   6   2 -12 3689.32 336.847   3
   6   2 -11 382.537 117.613   3
  -6  -2  11 527.368 128.081   3
   6  -2 -11 522.441 140.061   3
  -6  -2  10 17251.9 616.587   3
   6  -2 -10 17815.4 704.500   3
   6   2 -10 17037.5 682.421   3
  -6  -2   9 25320.3 721.889   3
   6  -2  -9 26086.3 850.764   3
   6   2  -9 26404.6 827.207   3
   6  -2  -8 21312.0 761.548   3
   6   2  -8 21006.5 714.192   3
  -6   2   8 20953.0 844.681   3
  -6  -2   8 19571.5 709.317   2
   6   2  -7 1246.50 184.740   3
   6  -2  -7 1165.99 191.843   3
  -6   2   7 1361.65 226.489   3
  -6  -2   7 1219.71 178.648   2
   6  -2  -6 15086.6 636.565   3
   6   2  -6 14944.7 554.884   3
  -6   2   6 14845.2 706.031   3
  -6  -2   6 13911.6 579.117   2
   6  -2  -5 6776.81 428.278   3
   6   2  -5 6230.55 350.626   3
  -6   2   5 6402.84 459.915   3
  -6  -2   5 6380.78 325.091   3
  -6  -2   5 6108.43 380.515   2
   6   2  -4 20700.3 603.141   3
  -6   2   4 20973.6 828.731   3
  -6  -2   4 20241.4 567.364   3
   6  -2  -4 21464.5 762.344   3
  -6  -2   4 19909.4 672.586   2
   6   2  -3 2387.77 200.954   3
  -6   2   3 2360.12 279.549   3
  -6  -2   3 2430.35 198.257   3
   6  -2  -3 2284.35 261.784   3
   6   2  -3 1706.13 205.543   1
  -6  -2   3 2486.68 240.267   2
  -6   2   3 2357.86 164.390   2
  -6   2   2 18130.4 761.446   3
  -6  -2   2 18194.9 512.409   3
   6  -2  -2 18592.8 722.877   3
   6   2  -2 17944.9 505.299   3
  -6  -2   2 17225.5 616.951   2
  -6   2   2 18200.5 411.987   2
  -6   2   1 7801.86 500.875   3
  -6  -2   1 7240.98 312.125   3
   6  -2  -1 7522.15 459.283   3
   6   2  -1 7112.30 306.496   3
   6   2  -1 6736.26 405.129   1
  -6  -2   1 6957.90 386.100   2
  -6   2   1 6853.56 227.467   2
  -6   2   0 17568.5 740.804   3
  -6  -2   0 17996.7 476.976   3
   6  -2   0 18446.2 721.994   3
   6   2   0 17008.1 449.233   3
  -6   2   0 17284.7 301.427   1
   6   2   0 17491.3 647.867   1
  -6   2   0 17467.0 300.074   2
  -6  -2   0 16337.4 579.709   2
   6  -2   1 1296.90 205.719   3
  -6  -2  -1 1235.64 119.334   3
  -6   2  -1 1208.36 202.652   3
   6   2   1 1157.28 114.020   3
  -6  -2  -1 1073.95 149.782   2
  -6   2  -1 1109.05 90.1255   1
   6   2   1 1273.37 178.115   1
  -6   2  -2 2684.77 287.204   3
  -6  -2  -2 2652.39 165.504   3
   6  -2   2 2727.80 288.935   3
   6   2   2 2666.30 155.062   3
  -6  -2  -2 2821.41 235.080   2
  -6   2  -2 2618.56 150.247   1
   6   2   2 2978.13 269.611   1
   6   2   3-12.1741 33.6781   3
   6  -2   3-93.0176 99.0980   3
  -6  -2  -3-38.7750 55.0660   2
   6   2   3-24.5070 95.2215   1
  -6   2  -3 50.3065 33.0038   1
   6   2   4 5383.63 191.760   3
   6  -2   4 5296.07 407.552   3
   6   2   4 5766.75 320.461   2
  -6   2  -4 5324.34 247.178   1
   6   2   4 5076.07 343.927   1
  -6  -2  -4 5258.41 312.852   2
   6  -2   5 288.813 123.988   3
   6   2   5 329.776 45.4811   3
   6   2   5 374.030 95.3972   1
  -6   2  -5 441.432 89.0048   1
   6   2   5 325.872 81.8713   2
   6   2   6 16703.0 299.693   3
   6  -2   6 17149.7 749.104   3
  -6  -2  -6 16890.1 724.532   1
   6   2   6 16116.7 554.507   2
  -6   2  -6 17037.2 494.467   1
   6   2   6 16525.1 615.713   1
   6   2   7 90.0424 28.5596   3
   6  -2   7 96.9187 99.8764   3
   6   2   7 126.356 76.4642   1
   6   2   7 81.0373 52.4031   2
  -6  -2  -7 88.0381 80.5021   1
   6   2   7 44.3427 30.6229   3
  -6   2  -7 246.081 95.3727   1
   6   2   8 18362.7 319.543   3
   6  -2   8 17416.6 774.366   3
   6   2   8 17588.9 312.430   3
  -6  -2  -8 20031.9 808.391   1
  -6   2  -8 18322.5 564.698   1
   6   2   8 17955.5 609.570   2
   6   2   8 18226.5 656.464   1
   6  -2   9 1666.42 248.835   3
   6   2   9 1404.61 94.6431   3
   6   2   9 1465.48 99.3098   3
  -6  -2  -9 1651.05 241.238   1
  -6   2  -9 1620.35 188.413   1
   6   2   9 1418.98 189.067   2
   6   2   9 1610.49 207.092   1
   6   2  10 7807.55 244.372   3
   6   2  10 7378.66 242.488   3
   6  -2  10 7669.09 517.340   3
  -6  -2 -10 8001.49 527.229   1
  -6   2 -10 7240.80 394.480   1
   6   2  10 8163.05 453.115   1
   6   2  10 7934.75 423.607   2
   6  -2  10 7317.56 205.666   2
   6   2  11 973.682 94.6977   3
   6   2  11 850.293 96.5855   3
   6  -2  11 1093.05 208.713   3
  -6   2 -11 789.637 145.474   1
   6   2  11 1166.15 179.093   2
   6  -2  11 1011.95 90.8154   2
  -6  -2 -11 1051.01 203.895   1
   6   2  12 844.393 99.7643   3
   6   2  12 769.554 100.528   3
   6  -2  12 1049.92 215.192   3
   6   2  12 653.592 137.824   2
  -6   2 -12 887.126 171.657   1
   6  -2  12 834.613 90.0470   2
  -6  -2 -12 1107.60 220.388   1
   6   2  13 4333.27 229.848   3
   6  -2  13 4162.62 401.904   3
   6   2  13 4159.42 230.535   3
  -6  -2 -13 4187.00 407.252   1
   6  -2  13 4268.17 216.234   2
  -6   2 -13 4423.89 347.576   1
   6   2  13 4574.33 351.259   2
   6   2  14 11372.7 382.577   3
   6  -2  14 10965.9 664.159   3
   6   2  14 11131.6 395.495   3
  -6  -2 -14 11992.2 683.773   1
   6  -2  14 11265.4 373.583   2
  -6   2 -14 11171.8 546.854   1
   6   2  14 10858.2 546.220   2
   6   2  15 1144.46 132.379   3
   6   2  15 1163.39 140.803   3
   6  -2  15 1025.01 222.677   3
  -6  -2 -15 1056.66 232.402   1
   6   2  15 1165.33 193.798   2
  -6   2 -15 1028.37 190.123   1
   6   2  16 4609.49 285.154   3
   6  -2  16 4237.90 423.044   3
   6   2  16 4735.85 273.934   3
  -6  -2 -16 4393.75 430.810   1
  -6   2 -16 3911.82 347.683   1
   6   2  16 4509.86 371.955   2
   6  -2  17 444.883 152.817   3
   6   2  17 467.283 102.907   3
   6   2  17 468.305 93.1824   3
  -6  -2 -17 456.205 163.771   1
   6   2  17 389.195 128.770   2
  -6   2 -17 701.645 175.941   1
   6  -2  18 3493.22 401.879   3
   6   2  18 4044.33 271.926   3
  -6  -2 -18 4278.48 440.218   1
  -6   2 -18 3644.97 357.654   1
   6   2  18 4059.29 377.517   2
   6   2  19 720.492 124.685   3
   6   2  19 398.867 139.628   2
  -6   2 -19 620.619 186.918   1
  -6  -2 -19 766.775 212.681   1
  -6  -2 -20 4750.26 483.201   1
  -6   2 -20 4002.92 386.605   1
  -6   2 -21 22.0106 104.245   1
  -6  -2 -21 108.688 131.169   1
  -6  -2 -22 3412.80 438.104   1
  -6   2 -22 3588.26 387.702   1
  -6   2 -23 898.326 232.129   1
  -6  -2 -23 760.336 236.500   1
  -6  -2 -24 4187.35 497.030   1
  -6   2 -24 4523.77 451.085   1
  -6   2 -25 639.768 224.464   1
  -6  -2 -25 404.970 212.346   1
  -6   2 -26 1876.45 312.912   1
  -6  -2 -26 1733.54 350.361   1
  -6   2 -27 155.143 147.425   1
  -6  -2 -27 300.493 197.099   1
  -6   2 -28 3636.95 436.217   1
   6   3 -27 1440.15 312.768   3
   6  -3 -26 355.020 195.495   3
   6   3 -26 256.153 171.962   3
   6  -3 -25 2643.20 383.558   3
   6   3 -25 2706.28 391.754   3
   6  -3 -24 71.4536 105.600   3
   6   3 -24-154.180 138.209   3
   6   3 -23 3918.50 460.178   3
   6  -3 -23 2712.22 374.548   3
   6  -3 -22 17.7603 107.200   3
   6   3 -22-15.1728 106.607   3
   6  -3 -21 4608.77 462.641   3
   6   3 -21 5548.62 524.167   3
   6  -3 -20 63.7459 115.166   3
   6   3 -20 84.2729 129.057   3
   6  -3 -19 2914.02 363.438   3
   6   3 -19 3034.03 372.257   3
   6  -3 -19 2356.07 185.590   1
   6  -3 -18 653.980 184.823   3
   6   3 -18 902.541 211.523   3
   6  -3 -17 5313.50 463.092   3
   6   3 -17 5643.57 471.987   3
   6  -3 -16 65.1511 89.3778   3
   6   3 -16 55.9622 86.5038   3
   6  -3 -15 818.711 180.235   3
   6   3 -15 840.996 179.858   3
   6  -3 -14 427.271 152.670   3
   6   3 -14 528.914 167.208   3
   6  -3 -13 14372.0 696.991   3
  -6  -3  13 14404.2 614.398   3
   6   3 -13 13997.9 681.874   3
  -6  -3  13 13895.9 714.037   2
   6  -3 -12-59.5751 76.2403   3
  -6  -3  12 59.8246 80.5604   3
   6   3 -12 37.3676 69.3640   3
  -6  -3  12 2.21978 78.2446   2
   6  -3 -11 2876.89 305.752   3
  -6  -3  11 2976.79 268.739   3
   6   3 -11 2978.62 304.139   3
  -6  -3  11 2732.15 311.385   2
   6  -3 -10 81.0335 101.152   3
  -6  -3  10 12.3500 56.3543   3
   6   3 -10 78.3244 58.9281   3
  -6  -3  10 29.2683 99.5900   2
   6  -3  -9 8591.64 523.924   3
  -6  -3   9 8619.75 417.788   3
   6   3  -9 7936.63 460.260   3
  -6  -3   9 8473.31 527.192   2
   6  -3  -8 2591.82 291.028   3
   6   3  -8 2296.87 241.084   3
  -6  -3   8 2154.79 274.161   2
   6  -3  -7 7403.60 490.535   3
   6   3  -7 7055.38 395.341   3
  -6  -3   7 7703.34 494.816   2
  -6  -3   6 1176.05 142.915   3
   6  -3  -6 1476.84 220.435   3
  -6  -3   6 1269.43 205.616   2
   6   3  -6 1176.01 158.094   3
  -6   3   6 928.023 162.005   2
   6  -3  -5 506.040 144.843   3
  -6  -3   5 660.831 107.811   3
  -6  -3   5 500.440 129.619   2
  -6   3   5 489.494 104.085   2
   6   3  -5 552.335 110.718   3
  -6  -3   4 15185.9 455.289   3
   6   3  -4 15445.2 502.744   3
   6  -3  -4 15956.7 727.024   3
   6   3  -4 16661.3 735.073   1
  -6  -3   4 16242.0 696.619   2
  -6   3   4 15515.1 520.733   2
   6   3  -3 21930.9 555.388   3
   6  -3  -3 22804.0 875.544   3
  -6  -3   3 21371.9 516.969   3
   6   3  -3 23697.0 881.901   1
  -6  -3   3 21092.1 796.186   2
  -6   3   3 21312.0 583.245   2
   6  -3  -2 425.071 124.509   3
  -6  -3   2 470.329 75.9176   3
  -6   3   2 522.241 98.3177   2
  -6  -3   2 352.055 108.160   2
   6   3  -2 476.010 84.1822   3
   6   3  -2 467.871 147.765   1
  -6  -3   1 4573.71 215.995   3
   6  -3  -1 4839.81 413.438   3
   6   3  -1 4517.83 208.499   3
   6   3  -1 4362.52 370.909   1
  -6   3   1 4299.63 238.740   2
  -6  -3   1 4553.75 360.449   2
   6  -3   0 4.01543 98.9674   3
  -6  -3   0 34.8605 33.3057   3
  -6   3   0 0.84158 34.1076   2
  -6  -3   0 28.6600 65.8001   2
   6   3   0 172.346 42.1157   3
  -6   3   0 74.0485 33.4216   1
   6   3   0 73.5133 83.7460   1
   6  -3   1 194.062 102.418   3
  -6  -3  -1 325.955 44.8378   3
  -6  -3  -1 244.323 110.284   2
   6   3   1 342.521 118.561   1
  -6   3  -1 256.293 57.4606   1
  -6   3  -1 248.501 59.2175   2
   6  -3   2 506.535 150.693   3
   6   3   2 623.125 143.693   1
  -6  -3  -2 599.129 139.332   2
  -6   3  -2 538.427 84.8869   1
   6  -3   3 336.994 141.270   3
  -6  -3  -3 590.807 140.406   2
  -6   3  -3 734.522 104.455   1
   6   3   3 570.895 153.764   1
   6   3   3 364.124 87.1100   2
   6  -3   4 502.976 159.895   3
  -6   3  -4 646.381 113.905   1
  -6  -3  -4 652.362 141.748   2
   6   3   4 742.384 165.060   1
   6   3   4 401.287 95.8972   2
   6  -3   5 7205.30 533.706   3
  -6   3  -5 7090.35 329.043   1
   6   3   5 7551.28 443.744   2
  -6  -3  -5 6891.18 428.573   2
   6   3   5 7087.52 459.033   1
   6  -3   6 353.717 163.667   3
   6   3   6 211.276 105.423   2
  -6   3  -6 569.673 132.760   1
  -6   3  -7 20446.6 610.714   1
   6   3   7 20871.5 751.261   2
  -6   3  -8 10527.0 467.015   1
   6   3   8 9759.00 521.617   2
   6  -3   8 10496.5 319.903   2
   6  -3   9 27080.5 1048.72   3
  -6   3  -9 25395.7 741.348   1
   6   3   9 26344.7 865.806   2
   6  -3   9 25925.6 526.774   2
   6  -3  10 8769.23 612.103   3
  -6  -3 -10 9611.41 643.777   1
  -6   3 -10 8319.23 453.535   1
   6   3  10 8314.95 502.148   2
   6  -3  10 7859.67 306.646   2
   6  -3  11 28972.3 1114.74   3
  -6  -3 -11 31240.1 1161.98   1
  -6   3 -11 28391.7 835.047   1
   6   3  11 31986.5 986.721   2
   6  -3  11 30024.9 628.360   2
   6  -3  12 10546.3 698.037   3
  -6  -3 -12 10540.8 684.984   1
  -6   3 -12 9607.14 503.534   1
   6  -3  12 9568.00 374.990   2
   6   3  12 10283.9 575.968   2
   6  -3  13-97.7914 140.770   3
   6  -3  13 135.659 68.5614   2
   6   3  13 120.297 103.323   2
  -6  -3 -13 229.887 136.435   1
   6  -3  14 1407.88 254.064   3
   6   3  14 2150.78 276.416   2
  -6  -3 -14 1853.57 308.738   1
  -6   3 -14 1969.85 255.201   1
   6  -3  14 1821.55 177.521   2
   6  -3  15 2396.46 326.852   3
  -6   3 -15 2857.20 313.040   1
   6  -3  15 2506.56 216.823   2
   6   3  16 154.763 28.2696   3
   6  -3  16-7.07370 116.318   3
   6   3  16 110.677 25.7106   3
   6  -3  16 118.045 71.6745   2
  -6  -3 -16 110.641 125.805   1
  -6   3 -16 295.361 146.979   1
   6  -3  17 2978.78 396.307   3
   6   3  17 3111.10 157.159   3
  -6  -3 -17 3732.40 444.189   1
  -6   3 -17 2928.16 328.412   1
   6  -3  17 3297.10 262.660   2
   6   3  18 2611.65 168.229   3
   6  -3  18 2569.49 374.439   3
  -6   3 -18 2403.79 301.908   1
   6  -3  18 2467.02 237.862   2
  -6  -3 -18 2862.07 397.231   1
   6  -3  19 1929.34 339.115   3
  -6   3 -19 1675.49 271.489   1
   6  -3  19 1891.06 214.397   2
  -6  -3 -19 2079.41 342.373   1
   6  -3  20 1225.88 261.034   3
  -6   3 -20 1613.78 261.370   1
   6  -3  20 1720.29 212.466   2
  -6  -3 -20 1541.26 301.826   1
   6  -3  21 1804.81 327.709   3
  -6   3 -21 1821.06 291.918   1
  -6  -3 -21 2438.12 390.284   1
   6  -3  21 2007.55 234.616   2
  -6   3 -22 316.908 162.344   1
  -6  -3 -22 150.774 108.845   1
  -6  -3 -23 318.399 170.736   1
  -6   3 -23 504.767 169.905   1
  -6  -3 -24 170.086 130.874   1
  -6   3 -24 199.238 149.984   1
  -6  -3 -25 1336.45 347.041   1
  -6   3 -25 1589.26 291.847   1
  -6  -3 -26 516.566 251.413   1
  -6   3 -26 712.486 234.153   1
  -6   3 -27 2135.06 342.041   1
   6   4 -26 2085.51 376.767   3
   6   4 -25-102.829 179.468   3
   6  -4 -24 1140.73 252.975   3
   6   4 -24 1026.65 258.851   3
   6  -4 -23-4.87072 147.650   3
   6   4 -23 51.4965 110.684   3
   6   4 -22 6467.27 599.687   3
   6  -4 -22 6397.47 566.040   3
  -6  -4  22 5565.40 581.784   2
   6  -4 -21 99.0077 122.234   3
   6   4 -21 101.892 103.991   3
  -6  -4  21 131.302 117.440   2
   6  -4 -20 1197.75 269.182   3
   6   4 -20 1141.67 254.352   3
  -6  -4  20 975.819 251.371   2
   6  -4 -19-199.223 166.769   3
   6   4 -19-49.2953 96.8970   3
  -6  -4  19 7.14933 133.448   2
   6   4 -18 3847.83 430.383   3
   6  -4 -18 3126.77 380.611   3
  -6  -4  18 3433.36 423.484   2
   6  -4 -17-18.6399 97.6194   3
   6   4 -17-13.5242 82.6343   3
  -6  -4  17 121.213 151.008   2
   6   4 -16 2221.91 317.235   3
   6  -4 -16 2583.37 329.917   3
  -6  -4  16 2044.76 326.921   2
   6  -4 -15 174.287 115.876   3
   6   4 -15 285.513 140.432   3
  -6  -4  15 54.8095 102.731   2
   6  -4 -14 1909.26 275.493   3
   6   4 -14 1885.70 269.729   3
  -6  -4  14 1666.70 278.742   2
  -6  -4  13 308.991 107.212   3
   6  -4 -13 433.223 170.200   3
   6   4 -13 380.144 129.774   3
  -6  -4  13 229.550 158.600   2
   6  -4 -12 14597.9 736.929   3
   6   4 -12 14726.7 701.698   3
  -6  -4  12 14870.6 618.681   3
  -6  -4  12 14207.0 790.169   2
   6   4 -11 3446.74 331.888   3
   6  -4 -11 3421.75 365.134   3
  -6  -4  11 3464.28 297.968   3
  -6  -4  11 3423.17 388.229   2
  -6   4  11 3291.64 337.161   2
   6  -4 -10 3775.71 376.056   3
  -6  -4  10 4107.43 310.081   3
   6   4 -10 4523.07 359.636   3
  -6  -4  10 4258.99 429.813   2
  -6   4  10 3093.03 322.088   2
   6  -4  -9 955.462 194.997   3
   6   4  -9 1407.17 206.457   3
  -6  -4   9 863.683 142.135   3
  -6  -4   9 862.436 201.452   2
  -6   4   9 1020.53 187.206   2
   6  -4  -8 8778.90 572.169   3
   6   4  -8 8872.50 455.521   3
  -6  -4   8 8766.72 601.763   2
  -6   4   8 8885.56 504.105   2
   6  -4  -7 1212.65 231.743   3
  -6  -4   7 1215.97 225.085   2
  -6   4   7 1149.51 184.966   2
   6  -4  -6 100.453 97.4475   3
  -6  -4   6 175.431 73.0821   3
  -6  -4   6-47.3341 108.080   2
  -6   4   6 99.2117 72.7612   2
   6  -4  -5 217.820 109.713   3
  -6  -4   5 600.657 100.927   3
  -6  -4   5 462.470 163.930   2
  -6  -4   4 8814.86 335.342   3
   6  -4  -4 9094.30 599.347   3
  -6  -4   4 8746.88 581.957   2
  -6  -4   3 986.368 107.377   3
   6  -4  -3 1171.92 229.173   3
  -6  -4   3 1013.47 214.531   2
  -6   4   3 886.505 52.9952   1
   6  -4  -2 10952.8 664.904   3
  -6  -4   2 10455.0 310.125   3
  -6   4   2 10662.4 258.622   1
  -6  -4   2 10161.0 617.476   2
   6  -4  -1 1650.36 272.177   3
  -6  -4   1 1483.26 103.182   3
  -6   4   1 1127.55 154.253   2
  -6  -4   1 1513.66 247.967   2
   6  -4   0 3725.51 398.539   3
  -6   4   0 3242.53 244.818   2
  -6  -4   0 3114.22 343.903   2
   6  -4   1-87.0425 132.638   3
  -6  -4  -1-7.45833 110.555   2
  -6   4  -1 8.09594 44.3873   2
   6  -4   2 13656.7 769.950   3
   6   4   2 13851.1 664.630   2
  -6  -4  -2 13052.1 684.842   2
   6  -4   3 3154.45 383.699   3
   6   4   3 2895.20 309.175   2
   6  -4   4 2690.43 357.100   3
   6   4   4 2666.52 298.001   2
  -6  -4  -4 2621.17 309.614   2
   6  -4   5-119.176 141.797   3
  -6  -4  -5 6.71633 80.8477   2
   6  -4   6 1352.97 260.964   3
   6  -4   7 1244.19 259.396   3
   6  -4   8-17.7544 88.2699   3
   6  -4   8 147.290 57.3073   2
   6  -4   9 858.818 209.496   3
   6  -4   9 360.253 87.3790   2
   6  -4  10 1173.94 241.809   3
   6  -4  10 1343.12 163.408   2
   6  -4  11 3968.23 450.565   3
   6  -4  11 4022.10 282.078   2
   6  -4  12 2022.10 334.896   3
   6  -4  12 1770.32 198.336   2
   6  -4  13 548.963 207.684   3
   6  -4  13 295.899 89.4103   2
   6  -4  14 1232.58 280.587   3
   6  -4  14 746.719 137.723   2
   6  -4  15 6585.97 607.362   3
  -6  -4 -15 6810.34 624.971   1
   6  -4  15 6997.70 414.243   2
   6  -4  16 5182.09 547.595   3
  -6  -4 -16 4430.69 520.444   1
   6  -4  16 4419.12 332.404   2
   6  -4  17-3.57317 151.218   3
   6  -4  17-99.0147 89.5311   2
  -6  -4 -17-33.3574 134.099   1
   6  -4  18-72.9684 148.614   3
   6  -4  18 45.5106 61.8130   2
  -6  -4 -18-51.1863 148.268   1
   6  -4  19 180.060 153.090   3
   6  -4  19 449.499 132.539   2
  -6  -4 -19 370.650 165.885   1
   6  -4  20 2309.01 387.395   3
   6  -4  20 1987.68 246.518   2
  -6  -4 -20 2112.51 370.796   1
   6  -4  21 24.9991 119.306   3
  -6   4 -21 207.264 152.871   1
  -6  -4 -21 395.534 212.343   1
   6  -4  22 3203.93 471.458   3
  -6   4 -22 2697.71 369.004   1
  -6  -4 -22 2964.52 459.575   1
   6  -4  23 268.471 173.841   3
  -6   4 -23 144.663 166.088   1
  -6  -4 -23 251.314 198.210   1
   6  -4  24 1841.61 365.984   3
  -6   4 -24 2805.92 367.561   1
  -6   4 -25 228.361 159.704   1
  -6   4 -26 909.954 234.407   1
   6  -5 -22 1016.07 269.115   3
   6  -5 -21 5529.66 543.737   3
  -6  -5  21 4909.39 580.233   2
   6  -5 -20 252.368 157.558   3
  -6  -5  20 308.133 198.913   2
   6  -5 -19 14492.7 842.783   3
  -6  -5  19 13062.4 903.786   2
   6  -5 -18 208.200 152.623   3
  -6  -5  18 702.415 267.108   2
   6  -5 -17 6879.60 570.846   3
  -6  -5  17 7020.70 644.239   2
   6  -5 -16 883.911 228.611   3
  -6  -5  16 985.718 287.683   2
   6  -5 -15 4595.84 460.047   3
  -6  -5  15 4653.77 513.435   2
   6  -5 -14 14.3666 93.3750   3
  -6  -5  14-35.0122 136.633   2
   6  -5 -13 480.918 162.567   3
  -6  -5  13 388.353 162.676   2
   6  -5 -12 2472.88 338.191   3
  -6  -5  12 2545.79 382.295   2
   6  -5 -11 380.424 168.967   3
  -6  -5  11 203.103 157.935   2
   6  -5 -10 6568.77 521.219   3
  -6  -5  10 5697.40 538.722   2
   6  -5  -9 4371.13 434.613   3
  -6  -5   9 4542.96 483.396   2
  -6  -5   8 177.950 66.9002   3
   6  -5  -8 240.905 147.883   3
  -6  -5   8 109.585 125.440   2
   6  -5  -7 7192.23 565.526   3
  -6  -5   7 8179.75 629.237   2
  -6   5   7 7301.77 497.910   2
   6  -5  -6-147.755 134.143   3
  -6  -5   6-198.033 190.617   2
  -6   5   6 262.920 107.660   2
   6  -5  -5 5630.40 508.156   3
  -6   5   5 4738.19 383.983   2
  -6  -5   5 5718.05 534.490   2
   6  -5  -4 131.465 117.990   3
  -6   5   4-112.488 95.7538   2
  -6  -5   4-9.31035 110.213   2
  -6   5   4-36.4038 44.5812   1
   6  -5  -3 2980.13 372.597   3
  -6   5   3 2676.14 167.326   1
  -6  -5   3 2555.16 351.170   2
  -6   5   3 2659.68 278.498   2
   6  -5  -2 631.102 196.138   3
  -6  -5   2 686.444 82.4217   3
  -6   5   2 483.228 122.158   2
  -6  -5   2 399.419 140.074   2
  -6   5   2 487.604 83.9655   1
   6  -5  -1 1827.44 311.014   3
  -6   5   1 1349.36 195.774   2
  -6   5   1 1278.65 143.726   1
  -6  -5   1 1438.82 261.759   2
   6  -5   0 79.8254 122.635   3
  -6  -5   0 1.87515 117.087   2
  -6   5   0 185.211 81.7924   2
   6  -5   1 3498.51 429.239   3
  -6   5  -1 2878.53 261.405   2
  -6  -5  -1 3292.06 394.677   2
   6  -5   2 1166.90 259.950   3
  -6  -5  -2 1036.49 237.698   2
   6  -5   3 4902.19 503.294   3
  -6  -5  -3 4177.59 449.000   2
   6  -5   4 52.9822 119.736   3
  -6  -5  -4 231.895 141.892   2
   6  -5   5 3879.37 456.009   3
  -6  -5  -5 3819.41 419.479   2
   6  -5   6-39.0999 114.787   3
   6  -5   7 179.460 134.229   3
   6  -5   8 72.9934 118.604   3
   6  -5   8 120.308 77.4958   2
   6  -5   9 1643.45 307.407   3
   6  -5   9 1362.28 194.606   2
   6  -5  10-101.490 180.311   3
   6  -5  10 187.591 96.4674   2
   6  -5  11 1071.97 255.012   3
   6  -5  11 1531.43 204.037   2
   6  -5  12-93.5835 128.063   3
   6  -5  12 84.6209 75.1197   2
   6  -5  13 3230.72 444.184   3
   6  -5  13 3308.32 308.729   2
   6  -5  14-67.3131 107.025   3
   6  -5  14 9.03379 66.0320   2
   6  -5  15 744.754 260.614   3
   6  -5  15 714.606 156.869   2
   6  -5  16 278.667 193.715   3
   6  -5  16 200.927 101.647   2
   6  -5  17 2025.46 382.837   3
   6  -5  18 381.303 215.453   3
   6  -5  19 1155.03 297.846   3
   6  -5  20-112.954 159.513   3
   6  -6 -18 3006.48 399.897   3
   6  -6 -17 191.636 147.016   3
   6  -6 -16 3593.51 428.190   3
  -6  -6  16 3101.39 459.002   2
   6  -6 -15-126.018 138.161   3
  -6  -6  15-218.228 232.331   2
   6  -6 -14 1397.64 260.458   3
  -6  -6  14 1712.88 348.237   2
   6  -6 -13 847.600 233.676   3
  -6  -6  13 237.894 170.719   2
   6  -6 -12 1518.50 277.294   3
  -6  -6  12 1403.88 313.961   2
   6  -6 -11-43.1666 99.3495   3
  -6  -6  11-187.715 219.325   2
   6  -6 -10 334.262 179.421   3
  -6  -6  10 547.353 196.232   2
   6  -6  -9 3522.61 424.228   3
  -6  -6   9 3801.70 493.626   2
   6  -6  -8 700.654 209.904   3
  -6  -6   8 614.723 206.897   2
   6  -6  -7-113.003 111.302   3
  -6  -6   7 83.1336 117.291   2
   6  -6  -6 8729.86 669.833   3
  -6  -6   6 7491.93 663.679   2
   6  -6  -5 269.183 167.307   3
  -6  -6   5 233.602 188.124   2
   6  -6  -4 4112.59 473.216   3
  -6  -6   4 3321.77 441.166   2
   6  -6  -3 867.438 234.103   3
  -6  -6   3 889.475 234.061   2
   6  -6  -2 1143.41 252.765   3
  -6  -6   2 1310.68 283.925   2
   6  -6  -1 769.996 236.518   3
  -6  -6   1 372.933 178.613   2
   6  -6   0 3994.13 482.294   3
  -6  -6   0 4211.55 501.164   2
   6  -6   1 1622.42 322.516   3
  -6  -6  -1 1676.18 348.236   2
   6  -6   2 1729.76 333.200   3
  -6  -6  -2 1570.66 320.987   2
   6  -6   3 2238.92 383.951   3
  -6  -6  -3 2440.12 377.274   2
   6  -6   4-19.3525 142.829   3
  -6  -6  -4 331.035 184.861   2
   6  -6   5-194.367 154.559   3
   6  -6   6 3264.38 462.591   3
   6  -6   7 1.30530 156.255   3
   6  -6   8 3626.76 484.146   3
   6  -6   9 392.987 221.781   3
   6  -6   9 279.503 140.403   2
   6  -6  10 1425.83 332.932   3
   6  -6  10 1341.37 220.799   2
   6  -6  11 53.6661 162.210   3
   6  -6  11 250.836 126.670   2
   6  -6  12 1468.19 332.927   3
   6  -6  13 138.794 142.822   3
   6  -6  14 2267.36 408.056   3
   6  -6  15 514.414 225.723   3
   6  -7 -10-93.7066 140.394   3
   6  -7  -9 486.200 203.403   3
   6  -7  -8-53.5369 127.430   3
  -6  -7   8-4.32633 151.328   2
   6  -7  -7 262.120 179.830   3
  -6  -7   7 81.3819 149.383   2
   6  -7  -6 128.372 168.515   3
  -6  -7   6-58.8249 143.061   2
   6  -7  -5 3009.59 422.869   3
  -6  -7   5 2105.65 388.272   2
   6  -7  -4 163.569 148.315   3
  -6  -7   4 170.476 202.968   2
   6  -7  -3 2202.93 372.998   3
  -6  -7   3 2263.07 415.445   2
   6  -7  -2 324.907 183.772   3
  -6  -7   2-106.970 142.001   2
   6  -7  -1 378.884 197.435   3
  -6  -7   1 127.436 199.069   2
   6  -7   0 329.565 173.186   3
  -6  -7   0 433.339 233.323   2
   6  -7   1 133.922 156.778   3
  -6  -7  -1 301.548 193.657   2
   6  -7   2-40.4985 156.242   3
  -6  -7  -2-44.3008 156.333   2
   6  -7   3 1843.48 365.686   3
  -6  -7  -3 1955.85 392.247   2
   6  -7   4 645.904 244.697   3
   6  -7   5 2843.43 478.525   3
   6  -7   6 60.9229 124.150   3
   6  -7   7 1699.00 377.233   3
   7   0 -27-15.2848 135.935   3
   7   0 -26 2840.67 396.990   3
   7   0 -25 53.5368 121.016   3
   7   0 -24 2057.13 340.891   3
   7   0 -23-75.3673 135.024   3
   7   0 -22 18525.7 951.385   3
   7   0 -21 53.8144 144.476   3
   7   0 -20 8555.94 618.827   3
   7   0 -19 0.87661 109.488   3
   7   0 -18 2097.33 304.767   3
   7   0 -17 43.8137 100.200   3
   7   0 -16 11550.0 643.132   3
   7   0 -15-37.2465 74.8219   3
   7   0 -14 5684.41 435.755   3
   7   0 -13-160.616 152.422   3
   7   0 -12 304.010 99.5892   3
   7   0 -11 129.959 94.8320   3
   7   0 -10 60421.5 1282.80   3
  -7   0  10 60020.0 1369.09   3
   7   0  -9 139.553 126.058   3
  -7   0   9 73.6966 99.1510   3
   7   0  -9 4.19964 43.5313   1
   7   0  -8 39244.5 982.961   3
  -7   0   8 40526.6 1100.20   3
   7   0  -8 38895.1 713.999   1
   7   0  -7 224.940 108.888   3
  -7   0   7 195.698 119.384   3
   7   0  -7-9.49503 38.5623   1
  -7   0   6 499.888 129.221   3
   7   0  -6 228.970 96.0529   3
   7   0  -6 324.504 60.3926   1
  -7   0   5 34.7967 58.2059   3
   7   0  -5 54.1578 63.4325   3
   7   0  -4 73.0479 70.1499   3
  -7   0   4 74.6248 74.7204   3
   7   0  -4-0.11047 46.8786   1
   7   0  -3-36.2361 53.4445   3
  -7   0   3-17.7787 63.8872   3
   7   0  -3-14.8726 42.4336   1
  -7   0   3 2.89087 31.5761   2
   7   0  -2 9572.90 441.018   3
  -7   0   2 9319.98 498.501   3
  -7   0   2 9264.99 307.845   2
   7   0  -2 9011.04 313.909   1
   7   0  -1-52.2589 66.6837   3
  -7   0   1 0.81161 32.6852   2
   7   0  -1 9.11888 35.0702   1
   7   0   0 12512.7 502.495   3
   7   0   0 12044.8 383.163   1
  -7   0   0 12460.5 287.915   2
   7   0   1-54.1421 72.5099   3
   7   0   1 330.268 96.0553   1
   7   0   2 60779.7 1110.86   3
   7   0   2 60347.1 924.313   1
   7   0   3 247.671 108.706   3
  -7   0  -3 107.605 86.8308   1
   7   0   3 69.7481 70.2550   1
   7   0   4 23705.8 718.397   3
  -7   0  -4 23944.2 711.143   1
   7   0   5 246.791 103.943   3
  -7   0  -5 3.88795 73.9399   1
   7   0   6 2075.81 222.885   3
  -7   0  -6 2271.26 236.719   1
   7   0   7 36.1325 55.2233   3
  -7   0  -7 2.98559 77.6439   1
   7   0   8 1374.97 184.740   3
  -7   0  -8 1313.47 187.716   1
   7   0   9 26.6188 69.2771   3
  -7   0  -9 12.0115 61.4425   1
   7   0  10 2349.46 252.685   3
  -7   0 -10 2638.01 270.906   1
   7   0  10 2392.27 115.352   2
   7   0  11-94.1919 81.8472   3
   7   0  11-2.54792 32.4656   2
  -7   0 -11-20.0449 82.1893   1
   7   0  12 789.053 156.903   3
   7   0  12 684.805 85.7685   2
   7   0  13 38.8276 81.1664   3
   7   0  13 4.10548 42.1239   2
  -7   0 -13-118.024 120.289   1
   7   0  14 8215.47 443.999   3
   7   0  14 8158.08 500.154   3
   7   0  14 8867.77 351.520   2
  -7   0 -14 8600.66 533.362   1
   7   0  15 103.515 90.0120   3
   7   0  15 54.9691 59.6246   2
  -7   0 -15-105.748 83.0978   1
   7   0  15 77.9198 54.2164   3
   7   0  16 1330.73 208.814   3
  -7   0 -16 1869.10 270.757   1
   7   0  16 1267.78 154.753   2
   7   0  16 1448.91 198.374   3
   7   0  17-107.062 135.386   3
  -7   0 -17-161.374 137.482   1
   7   0  17-6.60761 59.5830   2
   7   0  17-135.482 83.0356   3
   7   0  18 2012.95 268.978   3
   7   0  18 2296.73 255.272   3
  -7   0 -18 1811.43 266.346   1
     0  18 2097.10 217.074   2
   7   0  19-84.7884 117.427   3
  -7   0 -19-86.9715 110.199   1
   7   0  20 759.115 186.592   3
  -7   0 -20 237.464 133.511   1
   7   0  21-67.6732 108.841   3
  -7   0 -21-195.427 176.979   1
   7   0  22 908.872 202.954   3
  -7   0 -22 656.358 195.234   1
   7   0  23-94.9665 103.199   3
  -7   0 -23-252.371 197.482   1
  -7   0 -24 3345.55 416.230   1
  -7   0 -25-59.8087 137.611   1
  -7   0 -26 221.939 108.434   1
  -7   0 -27-211.176 181.433   1
   7   1 -27 1624.76 302.567   3
   7  -1 -27 1122.07 266.939   3
   7  -1 -26 1448.33 311.301   3
   7   1 -26 1444.16 298.869   3
   7  -1 -25 3284.85 430.519   3
   7   1 -25 3378.80 437.279   3
   7  -1 -24 447.383 209.661   3
   7   1 -24 120.240 146.626   3
   7  -1 -23 3990.69 456.636   3
   7   1 -23 3196.32 417.686   3
   7  -1 -22 237.347 170.421   3
   7   1 -22-55.5891 116.675   3
   7  -1 -22 91.0533 84.2467   1
   7   1 -21 6619.56 559.057   3
   7  -1 -21 6635.07 549.223   3
   7  -1 -21 6945.32 373.146   1
   7   1 -20 160.107 105.214   3
   7  -1 -20 217.327 131.071   3
   7  -1 -20 139.685 76.1529   1
   7   1 -19 3737.06 404.543   3
   7  -1 -19 3808.66 407.830   3
   7  -1 -19 3637.76 250.449   1
   7   1 -18 2703.97 348.368   3
   7  -1 -18 2797.63 345.962   3
   7  -1 -18 3312.90 228.216   1
   7  -1 -17 1243.90 230.586   3
   7   1 -17 1537.22 263.808   3
   7  -1 -17 1541.98 149.613   1
   7   1 -16 4292.72 410.031   3
   7  -1 -16 4184.65 402.271   3
   7  -1 -16 3883.73 226.402   1
   7   1 -15 662.542 186.152   3
   7  -1 -15 761.539 176.847   3
   7  -1 -15 614.243 90.2672   1
   7   1 -14 599.774 161.819   3
   7  -1 -14 609.343 176.267   3
   7  -1 -14 570.283 84.2891   1
   7   1 -13 20716.9 815.546   3
   7  -1 -13 20532.5 819.299   3
   7  -1 -13 19842.0 381.009   1
   7  -1 -12 30471.4 966.180   3
   7   1 -12 27583.7 920.134   3
  -7  -1  12 28657.2 921.112   3
   7  -1 -12 27056.8 404.141   1
   7  -1 -12 29411.6 402.770   1
   7  -1 -11 65896.1 1394.84   3
   7   1 -11 64649.1 1358.11   3
  -7  -1  11 63980.8 1356.05   3
   7  -1 -11 62614.3 478.837   1
   7  -1 -10 11556.5 578.055   3
   7   1 -10 12047.2 573.801   3
  -7  -1  10 12604.2 593.253   3
   7  -1  -9 13341.8 612.083   3
   7   1  -9 14011.0 598.194   3
  -7  -1   9 14933.2 636.138   3
  -7   1   8 1693.09 248.955   3
   7  -1  -8 1952.68 235.857   3
   7   1  -8 1868.41 224.184   3
  -7  -1   8 1723.56 218.336   3
   7  -1  -7 1560.40 210.525   3
   7   1  -7 1394.78 188.192   3
  -7  -1   7 1726.10 208.335   3
  -7   1   7 1839.65 251.982   3
   7   1  -7 1208.04 159.846   1
  -7  -1   6 446.253 120.598   3
   7   1  -6 273.304 96.9404   3
   7  -1  -6 640.168 141.925   3
  -7   1   6 294.165 103.590   3
   7   1  -6 280.817 84.4039   1
  -7  -1   6 477.136 111.258   2
   7  -1  -5 6459.26 409.156   3
  -7   1   5 6834.27 476.263   3
   7   1  -5 6017.36 353.206   3
   7   1  -5 5414.09 327.119   1
  -7  -1   5 6168.89 342.780   2
   7   1  -4-10.4686 54.8166   3
   7  -1  -4 40.0988 77.2092   3
  -7   1   4 47.3303 70.9049   3
  -7  -1   4-2.83215 53.3291   2
   7   1  -4-11.7015 50.7711   1
   7   1  -3 918.069 140.156   3
   7  -1  -3 853.351 155.217   3
  -7   1   3 1083.67 187.902   3
  -7  -1   3 877.225 129.626   2
   7   1  -3 669.809 114.339   1
   7  -1  -2-8.73662 76.2727   3
  -7   1   2 39.4045 66.9079   3
   7   1  -2 31.8169 49.3195   3
  -7  -1   2-20.9787 53.5093   2
   7   1  -1 7501.54 348.452   3
  -7   1   1 8164.45 499.602   3
  -7  -1   1 7043.99 391.553   3
   7  -1  -1 7252.15 434.747   3
  -7  -1   1 7571.16 343.938   2
   7   1   0 1126.73 141.244   3
   7  -1   0 1177.24 186.786   3
  -7  -1   0 1230.40 164.047   3
  -7  -1   0 896.528 116.039   2
   7   1   1 7244.44 328.126   3
  -7   1  -1 7248.67 468.867   3
  -7  -1  -1 7231.22 382.585   3
   7  -1   1 7151.07 440.781   3
  -7  -1  -1 7081.96 311.517   2
   7  -1   2 770.104 152.725   3
  -7   1  -2 782.496 161.005   3
  -7  -1  -2 748.044 123.126   3
   7   1   2 826.723 116.726   3
  -7   1  -2 777.146 107.975   1
  -7  -1  -2 842.279 122.916   2
   7   1   3 11780.1 411.207   3
  -7  -1  -3 11653.7 473.247   3
  -7   1  -3 12672.2 617.096   3
   7  -1   3 12310.1 579.405   3
  -7   1  -3 11555.0 421.365   1
   7  -1   4 53.0062 75.8192   3
   7   1   4-10.8107 45.3110   3
  -7   1  -4 170.531 78.7099   1
   7   1   4 117.168 76.3902   1
   7  -1   5 5470.15 397.907   3
   7   1   5 5163.79 277.464   3
  -7   1  -5 5064.21 295.584   1
  -7  -1  -5 5947.50 405.373   1
   7   1   5 5046.59 317.523   1
   7   1   6 775.094 113.877   3
   7  -1   6 908.587 174.319   3
  -7  -1  -6 1070.41 181.097   1
  -7   1  -6 846.589 132.695   1
   7   1   6 1021.96 157.186   1
   7  -1   7 12546.5 616.136   3
   7   1   7 13050.7 459.461   3
  -7  -1  -7 13491.2 632.140   1
   7   1   7 13029.2 388.174   2
   7   1   7 13759.2 542.287   1
  -7   1  -7 13308.2 510.403   1
   7  -1   8 2675.08 294.283   3
   7   1   8 2331.83 201.931   3
  -7  -1  -8 2427.38 282.973   1
   7   1   8 2612.82 183.083   2
   7   1   8 2379.36 244.066   1
  -7   1  -8 2642.07 237.536   1
   7  -1   9 2396.48 283.220   3
   7   1   9 2341.12 206.762   3
  -7  -1  -9 2380.28 281.643   1
   7   1   9 2502.85 254.426   1
   7   1   9 2286.33 175.489   2
  -7   1  -9 2280.79 226.892   1
   7  -1  10 300.245 133.777   3
   7   1  10 337.457 95.5240   3
   7   1  10 242.772 66.4918   2
  -7   1 -10 97.1334 67.7719   1
   7   1  10 385.968 123.845   1
  -7  -1 -10 316.102 120.996   1
   7  -1  11 8233.17 523.537   3
   7   1  11 8758.90 414.399   3
  -7  -1 -11 8625.19 536.550   1
   7   1  11 8483.19 371.161   3
   7   1  11 8534.66 491.646   1
   7   1  11 7967.82 357.876   2
  -7   1 -11 8678.68 467.827   1
   7   1  12 2741.34 214.572   3
   7  -1  12 2738.59 313.721   3
   7   1  12 2551.91 233.031   3
  -7  -1 -12 2379.44 299.820   1
   7   1  12 2793.93 222.621   2
  -7   1 -12 2712.91 273.193   1
   7   1  13 1934.49 187.700   3
   7  -1  13 2393.10 297.018   3
   7   1  13 2334.60 229.465   3
  -7  -1 -13 1930.13 271.343   1
   7   1  13 2265.89 206.636   2
   7  -1  13 2167.91 111.043   2
  -7   1 -13 2109.08 248.088   1
   7  -1  14 89.8581 109.671   3
   7   1  14-36.5468 70.1279   3
  -7  -1 -14-16.9914 83.1481   1
  -7   1 -14-43.3389 81.8442   1
   7   1  14-23.9655 60.1260   2
   7  -1  14-44.2954 44.2883   2
   7   1  14 9.47783 46.0510   3
   7  -1  15 562.802 162.672   3
   7   1  15 643.977 132.984   3
  -7   1 -15 603.914 147.045   1
   7   1  15 841.477 143.392   2
   7   1  15 881.675 134.051   3
  -7  -1 -15 1115.36 217.374   1
   7  -1  16 610.291 177.419   3
   7   1  16 721.688 151.317   3
  -7   1 -16 643.116 173.549   1
   7   1  16 613.540 138.365   2
   7   1  16 734.875 119.651   3
  -7  -1 -16 664.506 177.246   1
   7   1  17 1657.62 187.705   3
   7   1  17 1612.27 217.060   3
   7  -1  17 1665.32 262.518   3
  -7   1 -17 1641.07 252.029   1
   7   1  17 1723.53 212.332   2
  -7  -1 -17 1733.97 278.097   1
   7   1  18 400.374 100.848   3
   7  -1  18 553.484 181.067   3
   7   1  18 529.523 129.887   3
   7   1  18 411.707 118.629   2
  -7  -1 -18 566.617 189.035   1
  -7   1 -18 438.332 161.897   1
   7  -1  19 4728.82 468.745   3
   7   1  19 5065.15 393.061   3
   7   1  19 5661.23 364.275   3
  -7   1 -19 5101.11 444.202   1
  -7  -1 -19 5709.36 525.144   1
   7  -1  20 1058.39 256.246   3
   7   1  20 1186.93 207.423   3
  -7  -1 -20 1160.78 259.200   1
  -7   1 -20 1124.50 227.958   1
   7  -1  21 5247.53 507.438   3
   7   1  21 6092.67 453.941   3
  -7   1 -21 6065.20 505.523   1
  -7  -1 -21 5702.53 542.377   1
   7  -1  22-99.5943 101.402   3
   7   1  22-35.5173 85.9950   3
  -7  -1 -22-81.1220 163.433   1
  -7   1 -22 117.609 126.064   1
   7  -1  23 1347.78 274.869   3
   7   1  23 1306.15 220.195   3
  -7  -1 -23 1476.93 312.965   1
  -7   1 -23 1403.62 270.625   1
   7  -1  24 70.8913 118.488   3
  -7  -1 -24-232.115 189.482   1
  -7   1 -24 163.478 147.584   1
  -7  -1 -25 1591.30 329.430   1
  -7   1 -25 1760.87 304.910   1
  -7   1 -26-16.5090 127.151   1
  -7  -1 -26-398.955 191.740   1
  -7   1 -27 797.545 220.612   1
  -7  -1 -27 964.955 241.160   1
   7   2 -27 214.690 196.402   3
   7  -2 -26 3549.09 466.009   3
   7   2 -26 3883.96 486.417   3
   7  -2 -25-26.7251 124.996   3
   7   2 -25 258.993 153.301   3
   7   2 -24 13041.1 837.688   3
   7  -2 -24 13121.2 836.540   3
   7  -2 -23 181.596 154.633   3
   7   2 -23 133.780 154.362   3
   7   2 -22 5556.08 525.302   3
   7  -2 -22 5852.44 545.559   3
   7  -2 -21 566.534 186.212   3
   7   2 -21 521.879 172.456   3
   7   2 -20 347.802 149.610   3
   7  -2 -20 231.883 128.425   3
   7  -2 -19 138.636 119.807   3
   7   2 -19-162.948 149.919   3
   7   2 -18 806.525 193.413   3
   7  -2 -18 1064.50 227.797   3
   7  -2 -17 980.940 232.151   3
   7   2 -17 534.244 144.922   3
   7  -2 -16-86.2756 121.821   3
   7   2 -16-195.329 172.443   3
   7  -2 -15 1902.79 284.798   3
   7   2 -15 1965.47 279.093   3
   7  -2 -14 17331.0 784.395   3
   7   2 -14 18548.2 818.317   3
   7   2 -13 615.815 171.122   3
   7  -2 -13 659.379 166.467   3
   7   2 -12 64.0575 85.3941   3
  -7  -2  12 107.862 84.7589   3
   7  -2 -12-34.6301 95.0452   3
  -7  -2  11 808.635 156.536   3
   7   2 -11 876.314 171.645   3
   7  -2 -11 640.345 155.026   3
  -7  -2  10 2016.01 228.448   3
   7   2 -10 1802.57 237.533   3
   7  -2 -10 1768.11 243.722   3
  -7  -2  10 2248.45 264.394   2
  -7  -2   9 2845.11 266.123   3
   7  -2  -9 2789.62 300.286   3
   7   2  -9 2974.09 291.254   3
  -7  -2   9 2920.81 291.828   2
   7  -2  -8 8761.88 514.860   3
   7   2  -8 8206.20 464.066   3
  -7  -2   8 7499.29 418.037   3
  -7  -2   8 7756.39 467.092   2
  -7  -2   7 974.470 151.129   3
   7   2  -7 1166.99 181.437   3
   7  -2  -7 1352.08 221.781   3
   7   2  -7 908.313 182.263   1
  -7  -2   7 1063.56 177.073   2
   7   2  -6 897.303 157.843   3
   7  -2  -6 943.532 181.039   3
  -7  -2   6 1204.63 183.404   2
   7   2  -6 1132.33 190.114   1
   7   2  -5 1145.36 163.642   3
   7  -2  -5 1249.58 206.693   3
  -7  -2   5 1136.15 182.778   2
   7   2  -5 1060.78 174.080   1
   7   2  -4 7517.09 387.391   3
  -7  -2   4 6498.42 359.676   3
   7  -2  -4 7979.62 493.098   3
   7   2  -4 7969.56 465.272   1
  -7  -2   4 7626.38 434.822   2
  -7   2   4 7749.32 306.559   2
  -7  -2   3 430.773 94.3357   3
   7  -2  -3 618.335 154.715   3
   7   2  -3 592.737 115.191   3
  -7  -2   3 459.328 113.901   2
  -7   2   3 479.118 74.0056   2
   7   2  -3 339.461 100.240   1
   7  -2  -2-34.8837 96.8962   3
  -7   2   2 25.4613 87.0232   3
   7   2  -2 67.7053 55.8751   3
  -7  -2   2 66.8604 52.4859   3
  -7  -2   2 83.0589 62.5415   2
  -7   2   2 80.4005 34.2226   2
   7   2  -2 59.5030 71.3559   1
   7  -2  -1 485.215 152.633   3
  -7   2   1 446.609 157.460   3
   7   2  -1 525.634 101.641   3
  -7  -2   1 403.358 98.5746   3
  -7   2   1 365.518 41.5672   2
   7   2  -1 625.080 139.122   1
  -7  -2   1 428.755 105.924   2
  -7   2   0 27215.3 981.429   3
  -7  -2   0 26678.7 648.378   3
   7   2   0 26106.8 603.100   3
   7  -2   0 26634.6 920.705   3
   7   2   0 27033.5 821.202   1
  -7  -2   0 24379.1 728.184   2
   7  -2   1 120.237 104.485   3
   7   2   1 34.5979 55.8778   3
  -7   2  -1-49.2554 74.1803   3
  -7  -2  -1-21.0869 48.6661   3
  -7  -2  -1-42.7454 63.1908   2
   7   2   1 61.2640 59.6045   1
  -7   2  -1 16.8772 34.7654   1
  -7   2  -2 2652.88 316.447   3
  -7  -2  -2 2582.76 192.385   3
   7   2   2 2934.39 185.373   3
   7  -2   2 2711.78 308.024   3
  -7   2  -2 2623.51 163.746   1
  -7  -2  -2 2825.19 245.738   2
   7   2   2 2594.44 253.899   1
   7  -2   3 329.036 120.801   3
   7   2   3 366.211 71.7473   3
   7   2   3 330.320 89.9824   1
  -7  -2  -3 401.187 98.1037   2
  -7   2  -3 432.011 75.2673   1
   7   2   4 8480.57 283.273   3
   7  -2   4 9419.61 573.172   3
   7   2   4 8572.56 461.129   1
  -7   2  -4 8401.98 332.570   1
   7   2   5 427.335 63.5652   3
   7   2   5 388.315 121.157   1
  -7   2  -5 524.119 97.7259   1
   7   2   6 9779.51 277.492   3
   7  -2   6 11150.8 630.734   3
   7   2   6 10296.7 440.655   2
   7   2   6 11431.3 534.254   1
  -7   2  -6 10906.9 411.264   1
   7   2   7 833.840 84.1164   3
   7  -2   7 956.478 206.008   3
  -7   2  -7 864.705 129.023   1
   7   2   7 1032.01 177.548   1
   7   2   7 858.997 134.647   2
   7   2   8 12907.2 307.252   3
   7  -2   8 13623.1 718.456   3
   7   2   8 12808.7 312.346   3
  -7  -2  -8 13051.8 699.783   1
   7   2   8 13633.3 526.248   2
  -7   2  -8 13706.6 506.340   1
   7   2   9 392.074 60.7790   3
   7  -2   9 262.550 133.144   3
   7   2   9 210.704 79.7597   2
   7   2   9 271.105 46.7663   3
  -7  -2  -9 350.279 131.006   1
  -7   2  -9 315.318 98.1940   1
   7   2  10 6190.87 224.220   3
   7  -2  10 6077.68 487.556   3
   7   2  10 5810.55 223.028   3
  -7  -2 -10 6968.92 524.257   1
   7   2  10 5924.55 363.739   2
  -7   2 -10 6510.06 375.102   1
   7   2  11 9.10783 36.9563   3
   7   2  11 14.3829 34.3316   3
   7  -2  11-43.0263 118.851   3
   7   2  11-65.5481 74.0802   2
  -7  -2 -11 33.8629 100.765   1
  -7   2 -11 77.2095 81.8851   1
   7   2  12 8.91771 33.8366   3
   7   2  12 104.384 39.7791   3
   7  -2  12 15.1348 85.7763   3
   7   2  12 147.592 79.5949   2
  -7  -2 -12 217.767 144.070   1
  -7   2 -12 119.220 94.0624   1
   7   2  13 223.051 49.0205   3
   7   2  13 161.533 47.9032   3
   7  -2  13 357.871 158.104   3
   7   2  13 305.438 117.081   2
  -7   2 -13 315.451 128.531   1
  -7  -2 -13 408.871 143.004   1
   7   2  14 9031.15 341.143   3
   7  -2  14 9284.42 630.135   3
   7   2  14 9372.67 358.811   3
  -7  -2 -14 10265.8 674.648   1
   7  -2  14 9373.83 256.404   2
  -7   2 -14 9280.55 507.584   1
   7   2  14 9441.69 510.477   2
   7   2  15 45.3940 39.6840   3
   7  -2  15 326.590 175.883   3
   7   2  15 24.2718 49.1390   3
   7  -2  15 67.7198 44.0526   2
   7   2  15 71.6564 100.051   2
  -7  -2 -15 281.253 153.866   1
  -7   2 -15 507.241 172.962   1
   7  -2  16 7617.05 587.333   3
   7   2  16 7753.44 363.404   3
  -7  -2 -16 7838.69 612.404   1
   7  -2  16 6997.11 283.323   2
  -7   2 -16 7490.74 491.137   1
   7   2  16 7682.37 480.561   2
   7  -2  17 65.7483 115.843   3
   7   2  17 198.065 74.8610   3
   7   2  17 188.613 89.0162   2
  -7  -2 -17 168.128 121.215   1
  -7   2 -17 414.508 145.344   1
   7  -2  17 196.772 63.6004   2
   7  -2  18 542.653 165.839   3
   7   2  18 914.967 141.588   3
  -7  -2 -18 662.342 187.078   1
  -7   2 -18 1008.92 204.562   1
   7  -2  19 71.3583 120.515   3
   7   2  19 111.854 77.4114   3
  -7  -2 -19-121.830 136.626   1
  -7   2 -19 69.9904 123.595   1
   7   2  20 2760.96 257.290   3
   7  -2  20 2530.40 372.233   3
  -7  -2 -20 2418.95 371.232   1
  -7   2 -20 2713.00 328.753   1
   7  -2  21-7.29294 120.624   3
  -7  -2 -21 125.678 132.214   1
  -7   2 -21 69.4160 102.718   1
   7  -2  22 109.972 134.651   3
  -7  -2 -22 326.985 171.153   1
  -7   2 -22 199.650 136.122   1
   7  -2  23 546.762 188.160   3
  -7  -2 -23 782.381 240.905   1
  -7   2 -23 751.263 195.908   1
   7  -2  24 2882.50 434.839   3
  -7  -2 -24 3743.03 492.184   1
  -7   2 -24 3401.65 404.249   1
   7  -2  25-216.654 187.495   3
  -7  -2 -25 194.126 169.626   1
  -7   2 -25 196.199 136.261   1
   7  -2  26-84.7727 191.125   3
  -7   2 -26 212.234 142.741   1
   7  -2  27 23.0204 118.517   3
  -7   2 -27 686.835 210.889   1
   7  -2  28 1431.26 320.035   3
   7   3 -26 148.214 155.464   3
   7   3 -25 1780.17 331.006   3
   7  -3 -24-123.076 115.129   3
   7   3 -24-5.30510 127.764   3
   7  -3 -23 1191.29 269.886   3
   7   3 -23 1822.66 326.782   3
   7  -3 -22 423.936 183.628   3
   7   3 -22 226.358 159.884   3
   7  -3 -21 933.104 226.793   3
   7   3 -21 1063.60 250.701   3
   7  -3 -20-0.99344 95.4849   3
   7   3 -20 22.5865 105.120   3
   7  -3 -19 4016.96 434.275   3
   7   3 -19 4401.38 461.395   3
   7  -3 -18-49.3314 94.8232   3
   7   3 -18 209.978 138.500   3
   7  -3 -17 367.794 157.327   3
   7   3 -17 287.664 146.386   3
   7  -3 -16 141.564 90.1151   3
   7   3 -16 448.827 133.644   3
  -7  -3  16 200.490 121.105   2
   7  -3 -15 470.375 153.990   3
   7   3 -15 407.455 152.835   3
  -7  -3  15 329.732 147.074   2
   7  -3 -14 978.418 210.872   3
   7   3 -14 933.683 207.849   3
  -7  -3  14 539.085148.280   2
   7   3 -13 10569.6 610.792   3
   7  -3 -13 11888.8 673.128   3
  -7  -3  13 10712.7 653.736   2
  -7  -3  12 2721.53 278.507   3
   7   3 -12 2150.33 273.631   3
   7  -3 -12 2785.69 328.614   3
  -7  -3  12 2503.74 318.426   2
  -7  -3  11 1373.67 196.326   3
   7  -3 -11 1147.94 219.008   3
   7   3 -11 1522.58 222.563   3
  -7  -3  11 1200.11 222.353   2
  -7  -3  10 2429.64 240.045   3
   7   3 -10 2644.72 283.537   3
   7  -3 -10 2178.56 285.641   3
  -7  -3  10 2151.07 288.797   2
  -7  -3   9 5439.38 356.802   3
   7   3  -9 4845.68 371.361   3
   7  -3  -9 5367.36 437.932   3
  -7  -3   9 5341.71 438.653   2
  -7  -3   8 4135.81 303.442   3
   7   3  -8 3944.41 324.937   3
   7  -3  -8 3679.93 369.162   3
  -7  -3   8 3728.49 366.568   2
   7   3  -7 3886.81 312.038   3
   7  -3  -7 4477.83 400.555   3
  -7  -3   7 3954.68 370.540   2
   7  -3  -6 1110.35 215.864   3
  -7  -3   6 846.834 172.053   2
  -7   3   6 1158.06 158.687   2
   7   3  -6 915.338 153.032   3
  -7  -3   5 21656.3 621.473   3
   7  -3  -5 22869.1 904.976   3
   7   3  -5 21937.9 883.026   1
  -7  -3   5 21914.7 847.253   2
  -7   3   5 20320.7 603.767   2
   7   3  -4 8153.51 389.914   3
  -7  -3   4 8583.28 384.738   3
   7  -3  -4 9436.18 590.299   3
   7   3  -4 8161.54 541.925   1
  -7  -3   4 8581.33 527.451   2
  -7   3   4 8069.31 364.673   2
   7   3  -3 1489.67 160.861   3
   7  -3  -3 1609.10 256.602   3
  -7  -3   3 1530.42 162.603   3
   7   3  -3 1430.70 234.886   1
  -7  -3   3 1338.80 214.833   2
  -7   3   3 1498.33 152.051   2
  -7  -3   2 677.275 102.699   3
   7  -3  -2 446.804 147.862   3
  -7   3   2 612.534 85.4674   2
  -7  -3   2 533.199 151.212   2
   7   3  -2 723.913 107.474   3
   7   3  -2 589.714 179.650   1
   7   3  -1 5533.04 256.091   3
  -7  -3   1 5351.92 262.408   3
   7  -3  -1 5986.97 474.571   3
  -7   3   1 5590.22 244.377   2
  -7  -3   1 4912.71 387.708   2
   7  -3   0 1508.81 253.039   3
   7   3   0 1411.25 117.595   3
  -7  -3   0 1455.89 128.085   3
  -7  -3   0 1256.65 192.478   2
  -7   3   0 1311.04 106.267   2
  -7  -3  -1 507.874 66.6656   3
   7   3   1 607.704 65.5366   3
  -7  -3  -1 491.351 120.801   2
  -7   3  -1 441.061 53.2812   1
   7  -3   2 45.9202 129.729   3
  -7   3  -2 26.2328 36.2827   1
  -7  -3  -2 61.5005 69.8181   2
   7   3   2 51.3462 19.6723   3
   7  -3   3 12278.4 706.870   3
  -7   3  -3 10906.7 333.665   1
  -7  -3  -3 11308.6 582.059   2
   7  -3   4 1637.36 274.242   3
  -7   3  -4 1647.25 150.998   1
  -7  -3  -4 1767.70 226.955   2
   7  -3   5 11478.9 690.805   3
   7   3   5 10276.3 519.808   2
  -7   3  -5 10807.6 384.507   1
   7  -3   6 790.272 208.424   3
  -7   3  -6 697.603 117.199   1
   7   3   6 668.043 143.939   2
   7  -3   7 1859.36 300.450   3
  -7   3  -7 2077.14 200.061   1
   7   3   7 1557.66 208.414   2
   7  -3   8 8822.58 627.014   3
  -7   3  -8 8118.04 394.116   1
   7   3   8 7962.77 470.052   2
   7  -3   9 1385.80 276.665   3
   7   3   9 937.312 174.095   2
  -7   3  -9 1278.45 182.106   1
   7  -3  10 14031.9 810.775   3
  -7   3 -10 14570.0 565.170   1
   7   3  10 14276.0 653.257   2
   7  -3  11 8095.33 616.440   3
  -7  -3 -11 7996.16 618.427   1
  -7   3 -11 8237.65 444.589   1
   7   3  11 7090.39 468.571   2
   7  -3  12 253.299 170.863   3
   7   3  12 2.65501 111.637   2
   7  -3  12 119.280 45.6971   2
  -7   3 -12 215.337 126.294   1
  -7  -3 -12 286.968 163.138   1
   7  -3  13 10728.6 731.008   3
  -7  -3 -13 11395.3 755.862   1
  -7   3 -13 10038.2 514.241   1
   7   3  13 10725.8 600.383   2
   7  -3  13 10380.7 306.886   2
   7  -3  14 4308.40 473.755   3
  -7  -3 -14 4575.44 495.840   1
  -7   3 -14 3302.64 314.557   1
   7   3  14 3447.47 358.282   2
   7  -3  14 3982.10 212.237   2
   7  -3  15 7449.55 619.024   3
  -7  -3 -15 8485.97 671.069   1
  -7   3 -15 6773.56 451.868   1
   7  -3  15 7547.79 317.002   2
   7  -3  16 109.371 161.126   3
   7  -3  16 129.578 71.6530   2
  -7   3 -16 256.079 105.379   1
  -7  -3 -16 67.7621 133.368   1
   7  -3  17 5245.05 541.359   3
  -7  -3 -17 5426.50 563.466   1
  -7   3 -17 5280.64 421.906   1
   7  -3  18 3112.07 432.823   3
  -7  -3 -18 3534.53 471.827   1
  -7   3 -18 3138.93 335.156   1
   7  -3  19 2477.12 385.913   3
  -7  -3 -19 3126.12 441.668   1
  -7   3 -19 2501.20 319.541   1
   7  -3  20 919.997 254.026   3
  -7  -3 -20 1306.44 318.819   1
  -7   3 -20 876.748 192.081   1
   7  -3  21-69.1359 168.977   3
  -7   3 -21-24.4810 117.268   1
  -7  -3 -21 202.843 143.720   1
   7  -3  22 85.2284 136.485   3
  -7   3 -22 60.1976 112.135   1
  -7  -3 -22 87.2232 156.904   1
   7  -3  23 1906.79 363.779   3
  -7   3 -23 1544.56 265.313   1
  -7  -3 -23 1480.81 325.616   1
   7  -3  24 9.86323 160.919   3
  -7   3 -24 360.184 143.638   1
  -7  -3 -24-0.73310 149.530   1
   7  -3  25 350.671 173.816   3
  -7   3 -25 400.154 177.867   1
   7  -3  26 41.5106 130.019   3
  -7   3 -26 56.4117 109.938   1
   7   4 -25 66.3339 155.478   3
   7   4 -24 7580.91 692.643   3
   7   4 -23 16.3996 154.742   3
  -7  -4  23 256.813 219.138   2
   7  -4 -22 551.895 184.770   3
   7   4 -22 1026.39 253.116   3
  -7  -4  22 1133.07 267.967   2
   7  -4 -21-105.993 166.583   3
   7   4 -21-2.90772 139.536   3
  -7  -4  21-44.4080 126.915   2
   7  -4 -20 825.045 219.400   3
   7   4 -20 873.292 217.174   3
  -7  -4  20 914.212 231.623   2
   7  -4 -19 94.8316 103.712   3
   7   4 -19 280.347 137.107   3
  -7  -4  19 250.387 155.153   2
   7   4 -18 5235.81 508.181   3
   7  -4 -18 4778.28 482.773   3
  -7  -4  18 4460.24 502.374   2
   7  -4 -17 376.509 185.960   3
   7   4 -17 546.987 189.503   3
  -7  -4  17 661.244 202.588   2
   7   4 -16 5896.52 514.622   3
   7  -4 -16 6276.26 533.334   3
  -7  -4  16 6117.94 566.134   2
   7  -4 -15 25.3254 97.6506   3
   7   4 -15-134.986 112.129   3
  -7  -4  15 5.22001 115.795   2
   7   4 -14 2113.68 293.502   3
   7  -4 -14 2228.15 318.957   3
  -7  -4  14 2247.96 351.011   2
   7  -4 -13 572.356 177.513   3
  -7  -4  13 660.088 193.324   2
   7   4 -13 557.347 151.810   3
   7   4 -12 1966.16 266.594   3
   7  -4 -12 1894.18 289.488   3
  -7  -4  12 1680.10 285.490   2
   7  -4 -11 768.629 208.308   3
  -7  -4  11 690.903 146.306   3
  -7  -4  11 862.832 212.908   2
   7   4 -11 760.369 183.349   3
   7  -4 -10 10730.2 655.304   3
  -7  -4  10 10355.2 493.576   3
   7   4 -10 9989.32 547.733   3
  -7  -4  10 9674.34 660.430   2
  -7   4  10 10314.5 572.092   2
   7  -4  -9 121.692 108.188   3
  -7  -4   9 265.579 114.457   3
  -7  -4   9 227.086 144.725   2
  -7   4   9 40.5420 81.1268   2
   7   4  -9 122.156 81.2380   3
   7  -4  -8 6049.38 495.422   3
  -7  -4   8 5404.38 331.733   3
   7   4  -8 6254.81 397.782   3
  -7  -4   8 5527.04 491.135   2
  -7   4   8 5003.48 374.155   2
   7  -4  -7 109.090 126.581   3
  -7  -4   7-82.3334 125.193   2
  -7   4   7 67.7393 86.0967   2
   7   4  -7 62.0512 64.1167   3
   7  -4  -6 2615.68 334.004   3
   7   4  -6 2866.71 242.917   3
  -7  -4   6 2820.95 360.202   2
  -7   4   6 2519.36 249.382   2
   7  -4  -5 3863.73 405.545   3
  -7  -4   5 3793.80 246.895   3
  -7  -4   5 3371.41 378.681   2
  -7  -4   4 93.3578 47.2030   3
   7  -4  -4-5.79688 120.555   3
  -7  -4   4-5.89783 116.612   2
  -7  -4   3 285.646 69.0722   3
   7  -4  -3 220.230 112.618   3
  -7   4   3 143.121 52.7723   2
  -7  -4   3 102.242 112.470   2
  -7  -4   2 5843.92 244.539   3
   7  -4  -2 6147.14 521.417   3
  -7   4   2 5686.10 327.178   2
  -7  -4   2 5631.14 471.169   2
   7  -4  -1 715.001 203.102   3
  -7  -4   1 895.469 79.6685   3
  -7  -4   1 691.313 176.746   2
  -7   4   1 958.400 132.683   2
  -7   4   0 12595.3 438.628   2
  -7   4   0 11965.6 233.159   1
  -7  -4   0 12432.2 690.257   2
   7  -4   1 509.739 189.290   3
  -7  -4  -1 378.482 150.544   2
  -7   4  -1 564.845 75.9200   1
   7  -4   2 5013.60 485.433   3
  -7   4  -2 4248.94 209.626   1
  -7  -4  -2 4741.52 425.755   2
   7  -4   3 3632.15 430.477   3
  -7   4  -3 3337.28 202.524   1
  -7  -4  -3 3330.98 363.528   2
   7  -4   4 3341.41 413.121   3
  -7   4  -4 2789.25 204.116   1
  -7  -4  -4 2943.98 337.673   2
   7  -4   5 384.960 173.415   3
  -7   4  -5 738.832 124.096   1
   7  -4   6 1746.13 308.591   3
  -7   4  -6 1548.29 173.241   1
   7  -4   7 3787.03 457.150   3
  -7   4  -7 3533.12 270.260   1
   7  -4   8 5597.23 543.381   3
  -7   4  -8 5214.47 334.323   1
   7  -4   9 258.277 149.072   3
  -7   4  -9 580.751 143.584   1
   7  -4  10 5178.90 531.059   3
  -7   4 -10 4578.51 339.443   1
   7  -4  11 48.9347 145.626   3
  -7   4 -11 256.815 119.939   1
   7  -4  12 2141.01 341.353   3
  -7   4 -12 2115.71 248.916   1
   7  -4  12 2112.37 185.099   2
   7  -4  13 1221.08 273.076   3
  -7   4 -13 1426.02 216.908   1
   7  -4  14 687.689 238.851   3
  -7   4 -14 732.944 175.417   1
   7  -4  15 3661.95 474.497   3
  -7   4 -15 3596.69 348.087   1
   7  -4  16 261.524 177.665   3
  -7   4 -16 268.370 127.120   1
  -7  -4 -16 354.493 146.585   1
   7  -4  17 212.136 164.038   3
  -7   4 -17 68.9126 99.0716   1
  -7  -4 -17-71.5421 150.977   1
   7  -4  18 971.336 259.197   3
  -7   4 -18 600.022 168.921   1
  -7  -4 -18 695.621 205.510   1
   7  -4  19-111.634 172.843   3
  -7  -4 -19-280.618 187.281   1
  -7   4 -19 38.7779 110.398   1
   7  -4  20 284.250 176.460   3
  -7   4 -20 86.0315 89.2740   1
  -7  -4 -20-107.061 183.526   1
   7  -4  21-258.462 216.382   3
  -7  -4 -21-11.1734 156.436   1
  -7   4 -21 54.4661 110.703   1
   7  -4  22 986.794 286.292   3
  -7   4 -22 1441.93 251.695   1
  -7   4 -23 265.773 147.885   1
  -7   4 -24 1204.16 258.561   1
  -7   4 -25 516.029 195.638   1
   7  -5 -19 9113.91 702.209   3
  -7  -5  19 8379.60 745.960   2
   7  -5 -18 2156.58 351.943   3
  -7  -5  18 1760.14 371.620   2
   7  -5 -17 1583.29 306.135   3
  -7  -5  17 1657.97 348.129   2
   7  -5 -16 280.444 171.595   3
  -7  -5  16 538.752 241.191   2
   7  -5 -15 8555.87 645.244   3
  -7  -5  15 8020.81 697.014   2
   7  -5 -14 204.103 154.776   3
  -7  -5  14 205.721 195.224   2
   7  -5 -13 7639.84 604.203   3
  -7  -5  13 7275.63 643.594   2
   7  -5 -12 1321.56 270.256   3
  -7  -5  12 1077.28 270.788   2
   7  -5 -11 4646.33 469.809   3
  -7  -5  11 3800.50 470.169   2
   7  -5 -10 481.342 185.532   3
  -7  -5  10 85.0594 119.393   2
   7  -5  -9 2009.00 316.133   3
  -7  -5   9 2216.47 357.270   2
   7  -5  -8 139.148 132.585   3
  -7  -5   8 283.196 149.865   2
   7  -5  -7 1326.12 263.378   3
  -7  -5   7 1609.26 300.419   2
   7  -5  -6 46.1814 94.9086   3
  -7  -5   6 25.9137 136.100   2
   7  -5  -5 1317.49 260.266   3
  -7  -5   5 770.043 198.213   2
   7  -5  -4-15.4892 90.3249   3
  -7  -5   4 184.864 132.590   2
   7  -5  -3 5990.27 555.616   3
  -7  -5   3 5178.37 511.762   2
   7  -5  -2 468.075 178.060   3
  -7  -5   2 541.591 194.359   2
   7  -5  -1 1087.29 251.534   3
  -7  -5   1 1269.39 259.647   2
   7  -5   0 40.3281 93.7678   3
  -7  -5   0 25.9652 112.124   2
   7  -5   1 4689.23 505.405   3
  -7  -5  -1 5337.27 507.763   2
   7  -5   2 1672.40 319.178   3
  -7  -5  -2 783.829 222.077   2
   7  -5   3 4804.86 531.524   3
  -7  -5  -3 4710.57 474.778   2
   7  -5   4-65.6952 120.470   3
  -7  -5  -4 26.4625 140.076   2
   7  -5   5 5755.34 575.329   3
   7  -5   6 50.2543 143.099   3
   7  -5   7 90.5457 144.979   3
   7  -5   8 179.633 143.438   3
   7  -5   9 2244.14 379.513   3
   7  -5  10 49.7974 162.283   3
   7  -5  11 1069.78 266.906   3
   7  -5  12 64.3979 193.558   3
   7  -5  13 831.601 221.497   3
   7  -5  14-50.9257 129.670   3
   7  -5  15 601.335 219.278   3
   7  -5  16-189.624 124.000   3
   7  -5  17 549.361 231.788   3
   7  -5  18 164.480 149.183   3
  -7   5 -19 1430.54 261.387   1
  -7   5 -20 21.0945 112.112   1
  -7   5 -21 946.410 253.947   1
  -7   5 -22 261.769 160.095   1
  -7   5 -23 369.206 163.766   1
  -7  -6  14 391.882 173.471   2
   7  -6 -13 982.694 266.205   3
  -7  -6  13 388.972 194.724   2
   7  -6 -12 1963.71 340.761   3
  -7  -6  12 720.297 228.123   2
   7  -6 -11 459.933 187.159   3
  -7  -6  11 441.298 205.482   2
   7  -6 -10 305.629 134.275   3
  -7  -6  10 341.732 202.309   2
   7  -6  -9 272.658 138.691   3
  -7  -6   9-208.222 205.560   2
   7  -6  -8 655.816 200.937   3
  -7  -6   8 109.195 131.669   2
   7  -6  -7 116.884 133.235   3
  -7  -6   7-35.1500 129.603   2
   7  -6  -6 1668.01 319.123   3
  -7  -6   6 1130.33 279.960   2
   7  -6  -5 1278.59 291.456   3
  -7  -6   5 975.252 253.468   2
   7  -6  -4 2235.26 361.154   3
  -7  -6   4 1421.86 296.002   2
   7  -6  -3-263.938 209.077   3
  -7  -6   3-113.297 169.157   2
   7  -6  -2 2108.01 360.122   3
  -7  -6   2 2068.72 367.426   2
   7  -6  -1-77.4381 121.556   3
  -7  -6   1 169.778 145.649   2
   7  -6   0 6787.93 644.036   3
  -7  -6   0 6944.25 647.046   2
   7  -6   1 431.513 212.422   3
  -7  -6  -1 135.375 164.120   2
   7  -6   2 3701.71 492.131   3
  -7  -6  -2 3483.88 447.079   2
   7  -6   3 258.035 138.781   3
  -7  -6  -3 249.050 179.571   2
   7  -6   4-127.745 167.699   3
   7  -6   5 471.826 201.663   3
   7  -6   6 1802.98 359.363   3
   7  -6   7 107.041 172.871   3
   7  -6   8 2044.06 389.408   3
   7  -6   9-107.307 140.231   3
   7  -6  10 478.533 193.993   3
   7  -6  11-151.515 223.287   3
  -7  -7   3 5679.62 641.786   2
  -7  -7   2-18.7181 146.494   2
  -7  -7   1-13.1183 147.406   2
  -7  -7   0 4.99099 141.775   2
  -7  -7  -1 93.0768 171.775   2
  -7  -7  -2 1012.42 299.409   2
   8   0 -25-109.950 140.778   3
   8   0 -24-99.4458 171.995   3
   8   0 -23-142.106 128.446   3
   8   0 -22 9864.89 732.721   3
   8   0 -21 259.203 187.956   3
   8   0 -20 11431.5 744.279   3
   8   0 -19 64.4990 110.701   3
   8   0 -18 6426.33 541.343   3
   8   0 -17 121.752 128.996   3
   8   0 -16 1778.33 276.150   3
   8   0 -15-3.14959 92.3743   3
   8   0 -14 16094.2 770.623   3
   8   0 -13-33.6435 97.1138   3
   8   0 -12 257.859 112.519   3
   8   0 -12 299.493 60.8054   1
   8   0 -11 173.757 124.301   3
   8   0 -11-76.3062 77.6285   1
   8   0 -10 40612.4 1112.48   3
   8   0 -10 37783.2 722.551   1
   8   0  -9 318.503 153.771   3
   8   0  -9 23.3068 50.8642   1
   8   0  -8 26766.9 865.198   3
   8   0  -8 25189.5 546.732   1
  -8   0   7 129.852 118.033   3
   8   0  -7-34.6128 73.5176   3
   8   0  -7-3.42851 35.0861   1
   8   0  -6 448.900 110.078   3
  -8   0   6 637.297 158.910   3
   8   0  -6 592.077 79.8145   1
   8   0  -5-145.570 102.740   3
  -8   0   5 72.3618 69.6631   3
   8   0  -5-45.7345 47.4003   1
  -8   0   5 2.47674 47.6014   2
   8   0  -4 2864.53 266.967   3
  -8   0   4 2789.07 303.419   3
  -8   0   4 2865.25 200.097   2
   8   0  -4 2912.69 184.489   1
   8   0  -3 14.4109 69.7546   3
  -8   0   3-38.6358 79.3906   3
  -8   0   3-14.5666 36.0773   2
   8   0  -3 4.23149 34.8338   1
   8   0  -2 7280.63 413.652   3
  -8   0   2 7369.82 476.881   3
   8   0  -2 7240.05 300.549   1
  -8   0   2 7354.23 275.343   2
   8   0  -1 5.46854 66.4339   3
  -8   0   1-41.8453 82.5430   3
  -8   0   1-23.3482 27.9728   2
   8   0  -1 53.9728 61.8596   1
   8   0   0 568.169 120.010   3
  -8   0   0 817.408 162.178   3
   8   0   0 677.185 105.627   1
  -8   0   0 904.441 71.4231   2
   8   0   1-62.1877 82.8465   3
  -8   0  -1 45.3464 74.6482   3
   8   0   1-33.1813 44.6158   1
  -8   0  -2 4994.88 383.718   3
   8   0   2 4139.25 311.032   3
   8   0   3 147.037 113.636   3
  -8   0  -3 369.102 127.446   3
   8   0   4 43312.6 1025.90   3
  -8   0  -4 42117.2 999.377   1
   8   0   5 141.324 102.517   3
  -8   0  -5 252.040 137.672   1
   8   0   6 17059.0 655.650   3
  -8   0  -6 16719.5 665.649   1
   8   0   7 97.5628 90.2732   3
  -8   0  -7 121.741 83.7293   1
   8   0   8 2972.25 287.759   3
  -8   0  -8 3007.17 300.535   1
   8   0   9 83.3927 71.7982   3
  -8   0  -9-16.1994 83.4578   1
   8   0  10 7087.52 452.539   3
  -8   0 -10 7146.97 473.936   1
   8   0  11-69.3527 86.2586   3
  -8   0 -11 77.6598 91.3188   1
   8   0  12 317.301 127.171   3
  -8   0 -12 176.332 113.792   1
   8   0  13-0.33302 78.5882   3
   8   0  13-1.58046 25.0788   2
   8   0  14 9096.22 545.874   3
  -8   0 -14 10132.7 610.312   1
   8   0  14 10428.5 527.642   3
   8   0  15-97.0431 105.586   3
   8   0  15-40.1456 79.7376   3
  -8   0 -15 154.984 131.438   1
   8   0  16 200.269 102.567   3
  -   0 -16 265.668 114.215   1
   8   0  17 34.6705 87.5348   3
  -8   0 -17 28.6658 123.305   1
   8   0  18 384.309 129.448   3
  -8   0 -18 421.151 141.045   1
   8   0  19-86.9101 93.8484   3
  -8   0 -19-177.844 134.409   1
   8   0  20 2611.23 330.867   3
  -8   0 -20 2181.81 336.367   1
   8   0  21-23.1260 109.482   3
  -8   0 -21-196.442 176.246   1
   8   0  22 1128.95 225.333   3
  -8   0 -22 834.579 228.855   1
   8   0  23-77.0472 165.878   3
  -8   0 -23-141.044 156.779   1
   8   0  24 1710.84 291.592   3
  -8   0 -24 1685.45 322.586   1
   8   0  25-79.8321 88.7868   3
  -8   0 -25-316.410 235.529   1
  -8   0 -26-58.5888 191.371   1
   8  -1 -25 2879.46 433.447   3
   8   1 -25 2560.24 379.685   3
   8  -1 -24-16.6465 115.713   3
   8   1 -24-98.6440 155.888   3
   8  -1 -23 6397.55 599.375   3
   8   1 -23 4955.92 523.671   3
   8  -1 -22 388.320 199.603   3
   8   1 -22 222.724 133.041   3
   8   1 -21 2983.91 387.909   3
   8  -1 -21 2841.22 387.344   3
   8  -1 -20 632.442 203.794   3
   8   1 -20 607.093 209.712   3
   8  -1 -19 1651.91 280.787   3
   8   1 -19 1297.35 252.044   3
   8   1 -18-25.2418 109.298   3
   8  -1 -18-24.7779 113.183   3
   8   1 -17 2254.24 326.682   3
   8  -1 -17 1889.19 287.346   3
   8   1 -16 503.702 164.063   3
   8  -1 -16 283.950 141.771   3
   8   1 -15 3813.21 388.239   3
   8  -1 -15 4199.23 418.106   3
   8  -1 -15 3872.87 148.251   1
   8   1 -14 8517.73 565.422   3
   8  -1 -14 8224.42 563.976   3
   8  -1 -14 7770.86 158.924   1
   8   1 -13 660.893 160.435   3
   8  -1 -13 531.529 164.013   3
   8  -1 -12 1359.87 226.392   3
   8   1 -12 1245.83 216.204   3
   8  -1 -11 3569.98 354.264   3
   8   1 -11 3421.96 331.337   3
   8   1 -10 1836.74 252.479   3
   8  -1 -10 1565.46 239.660   3
   8  -1  -9 5922.93 432.766   3
  -8  -1   9 5995.16 447.581   3
   8   1  -9 5887.74 411.271   3
  -8  -1   8 317.340 137.222   3
   8   1  -8 196.898 106.775   3
   8  -1  -8 452.317 147.623   3
  -8  -1   8 353.557 129.255   2
   8  -1  -7 21679.4 801.643   3
   8   1  -7 22404.1 758.575   3
  -8  -1   7 23545.6 847.579   3
  -8  -1   7 22863.2 719.206   2
   8  -1  -6 2149.76 257.853   3
   8   1  -6 2066.22 239.120   3
  -8  -1   6 2002.90 254.232   3
  -8  -1   6 1961.25 212.895   2
   8  -1  -5 24362.1 831.954   3
   8   1  -5 24891.9 765.495   3
  -8  -1   5 25403.9 862.096   3
  -8  -1   5 24186.7 702.166   2
   8   1  -4 186.820 96.2562   3
   8  -1  -4 245.102 124.491   3
  -8  -1   4 31.6568 62.8046   3
  -8  -1   4 67.7676 62.7161   2
   8   1  -3-103.124 81.9651   3
   8  -1  -3 49.5839 91.3438   3
  -8  -1   3 73.5077 66.8464   3
  -8  -1   3 123.515 72.9248   2
  -8   1   3 88.5617 36.0725   2
   8   1  -2 15.7590 54.4675   3
   8  -1  -2-12.6190 91.8926   3
  -8   1   2 78.3294 100.410   3
  -8  -1   2 147.137 79.1921   3
  -8  -1   2 12.7090 44.7736   2
   8   1  -1 7510.75 375.515   3
  -8   1   1 7314.13 509.678   3
   8  -1  -1 6875.60 445.495   3
  -8  -1   1 6871.27 333.604   2
   8  -1   0 358.586 119.372   3
  -8   1   0 643.452 167.886   3
   8   1   0 556.158 110.552   3
  -8  -1   0 398.153 79.0736   2
   8   1   1 5558.05 315.226   3
  -8   1  -1 5545.77 438.156   3
   8  -1   1 6208.70 431.684   3
   8   1   1 5501.74 324.779   1
   8   1   2 6046.31 322.774   3
  -8   1  -2 5600.86 447.263   3
   8  -1   2 6173.30 434.321   3
   8   1   2 5649.32 335.111   1
   8   1   3 11229.9 434.201   3
   8  -1   3 12132.8 610.603   3
  -8   1  -3 11458.1 448.365   1
   8   1   3 10931.8 464.682   1
   8  -1   4 739.628 174.433   3
   8   1   4 718.262 119.820   3
  -8   1  -4 806.788 134.327   1
   8   1   4 727.599 144.898   1
   8   1   5 1379.13 158.422   3
   8  -1   5 1393.53 219.174   3
  -8   1  -5 1284.98 167.541   1
   8   1   5 1409.96 183.013   1
   8  -1   6-120.833 106.990   3
   8   1   6-58.5146 57.8275   3
  -8   1  -6 50.7992 58.8461   1
  -8  -1  -6-24.8689 104.788   1
   8   1   6 91.2462 76.7331   1
   8  -1   7 4312.22 381.906   3
   8   1   7 4587.20 287.023   3
  -8   1  -7 4527.99 322.126   1
  -8  -1  -7 4202.58 374.172   1
   8   1   7 4680.47 333.640   1
   8   1   8 315.290 78.4788   3
   8  -1   8 175.385 95.3446   3
  -8  -1  -8 239.404 109.961   1
   8   1   8 462.485 127.780   1
  -8   1  -8 297.014 103.096   1
   8  -1   9 5680.44 445.676   3
   8   1   9 4969.47 311.909   3
  -8  -1  -9 5518.87 444.184   1
  -8   1  -9 5338.16 370.217   1
   8   1  10 921.447 145.675   3
   8  -1  10 913.496 190.797   3
  -8  -1 -10 1148.86 221.177   1
  -8   1 -10 979.730 177.573   1
   8   1  10 850.485 106.571   2
   8  -1  11 5443.67 447.075   3
   8   1  11 5767.11 352.842   3
  -8  -1 -11 5096.83 443.912   1
   8   1  11 4978.95 259.408   2
  -8   1 -11 5314.03 389.149   1
   8   1  12 61.1123 77.3819   3
   8  -1  12 71.9563 101.793   3
   8   1  12 21.3761 41.2328   2
  -8   1 -12-38.4308 86.4112   1
   8   1  12 10.0215 53.2895   3
  -8  -1 -12 75.1472 104.751   1
   8   1  13 2962.76 240.777   3
   8  -1  13 2835.26 335.683   3
   8   1  13 3257.11 279.967   3
  -8  -1 -13 3066.83 359.802   1
   8   1  13 3414.60 237.250   2
  -8   1 -13 3230.04 325.467   1
   8  -1  14-21.5808 125.800   3
   8   1  14-47.6672 58.8691   3
  -8   1 -14-70.3473 116.590   1
  -8  -1 -14 51.8606 103.322   1
   8   1  14 45.7156 41.9325   3
   8  -1  15 162.223 86.4906   3
   8   1  15 540.522 131.948   3
  -8  -1 -15 538.231 170.505   1
  -8   1 -15 411.605 131.053   1
   8  -1  16-12.1866 85.3018   3
   8   1  16 8.54645 76.5673   3
  -8  -1 -16 98.6869 101.861   1
  -8   1 -16-103.255 114.562   1
   8  -1  17 720.444 202.878   3
   8   1  17 1153.85 194.340   3
  -8  -1 -17 924.652 228.445   1
  -8   1 -17 909.586 211.070   1
   8  -1  18 2555.28 342.291   3
   8   1  18 2803.71 290.037   3
  -8  -1 -18 2171.48 345.064   1
  -8   1 -18 2664.94 336.723   1
   8  -1  19 779.689 215.653   3
   8   1  19 823.694 171.297   3
  -8   1 -19 644.876 174.595   1
  -8  -1 -19 627.875 190.742   1
   8  -1  20 79.4882 114.965   3
   8   1  20-95.8184 88.6968   3
  -8   1 -20 72.4116 116.747   1
  -8  -1 -20-53.2207 138.538   1
   8  -1  21 560.358 187.978   3
  -8   1 -21 516.282 180.986   1
  -8  -1 -21 611.857 213.307   1
   8  -1  22-5.85021 118.898   3
  -8   1 -22 94.9030 142.120   1
  -8  -1 -22 364.891 203.748   1
   8  -1  23 3441.75 431.267   3
  -8  -1 -23 4552.91 530.072   1
  -8   1 -23 3561.55 423.674   1
   8  -1  24-23.9369 127.586   3
  -8   1 -24-143.929 116.905   1
  -8  -1 -24 202.089 204.387   1
   8  -1  25 858.149 224.402   3
  -8   1 -25 981.841 245.167   1
  -8  -1 -25 1307.35 317.689   1
   8  -1  26 202.083 149.227   3
  -8   1 -26 57.6429 124.477   1
   8  -1  27 2197.81 356.565   3
   8  -1  28-122.664 131.144   3
   8   2 -25 1499.99 333.886   3
   8   2 -24 170.036 160.696   3
   8   2 -23 955.166 248.945   3
   8  -2 -23 811.824 242.161   3
   8  -2 -22 3166.55 422.493   3
   8   2 -22 3594.87 440.511   3
   8  -2 -21 81.8340 128.964   3
   8   2 -21 222.460 176.137   3
   8  -2 -20 10679.1 727.625   3
   8   2 -20 11064.9 741.575   3
   8   2 -19 779.903 216.543   3
   8  -2 -19 966.798 252.084   3
   8  -2 -18 5548.96 516.501   3
   8   2 -18 4751.55 474.439   3
   8  -2 -17 245.289 141.270   3
   8   2 -17 537.991 169.735   3
   8  -2 -16 738.315 205.400   3
   8   2 -16 461.883 145.784   3
   8  -2 -15 227.189 115.095   3
   8   2 -15 387.604 136.982   3
   8   2 -14 53.3152 107.913   3
   8  -2 -14-94.3390 114.924   3
   8  -2 -13 512.859 165.257   3
   8   2 -13 310.452 130.513   3
   8  -2 -12 5554.61 461.472   3
   8   2 -12 5107.69 433.418   3
  -8  -2  12 5231.13 425.238   2
   8   2 -11 1123.20 213.819   3
   8  -2 -11 1288.04 232.659   3
  -8  -2  11 1240.68 207.519   2
   8   2 -10 3206.49 324.215   3
   8  -2 -10 2966.01 329.168   3
  -8  -2  10 3124.04 308.882   3
  -8  -2  10 2988.57 312.374   2
  -8  -2   9 195.673 89.8891   3
   8   2  -9 241.386 111.451   3
   8  -2  -9 436.846 144.358   3
   8   2  -9 370.114 108.176   1
  -8  -2   9 213.565 106.970   2
   8   2  -8 3992.83 349.450   3
   8  -2  -8 3906.83 372.731   3
  -8  -2   8 3721.78 325.371   3
   8   2  -8 3491.05 338.827   1
  -8  -2   8 3367.62 318.060   2
  -8  -2   7 266.755 92.0869   3
   8   2  -7 181.978 87.2676   3
   8  -2  -7 114.822 101.422   3
  -8  -2   7 330.359 114.190   2
   8   2  -7 261.679 86.0583   1
   8   2  -6 2379.03 254.255   3
   8  -2  -6 2445.05 297.412   3
  -8  -2   6 2722.61 273.168   3
   8   2  -6 2647.79 288.339   1
  -8  -2   6 2113.49 250.215   2
  -8  -2   5 1216.88 177.196   3
   8   2  -5 1214.99 181.301   3
   8  -2  -5 1180.75 212.290   3
  -8  -2   5 965.855 164.239   2
   8   2  -5 990.195 172.730   1
  -8   2   5 1184.81 124.557   2
   8  -2  -4 3312.60 342.013   3
   8   2  -4 3145.97 273.486   3
   8   2  -4 2827.07 288.290   1
  -8  -2   4 3078.06 290.507   2
  -8   2   4 3247.55 183.897   2
   8  -2  -3 1340.02 233.915   3
   8   2  -3 1640.77 195.175   3
   8   2  -3 1710.35 226.592   1
  -8  -2   3 1910.92 223.549   2
  -8   2   3 1650.10 110.877   2
   8   2  -2 5203.48 316.039   3
   8  -2  -2 4787.16 409.986   3
   8   2  -2 4552.22 361.716   1
  -8  -2   2 4534.89 334.176   2
  -8  -2   1 2348.94 225.039   3
   8   2  -1 2217.21 201.037   3
   8  -2  -1 2170.07 281.073   3
  -8  -2   1 2079.10 229.146   2
   8   2  -1 2222.19 250.237   1
   8  -2   0 18.4211 104.175   3
   8   2   0-5.42654 68.8479   3
  -8  -2   0 108.448 60.0906   3
  -8  -2   0 27.9212 60.8391   2
   8   2   0 39.5854 86.7422   1
   8  -2   1 0.37581 94.2886   3
   8   2   1 147.180 56.2039   3
  -8  -2  -1 44.4549 43.0311   3
  -8  -2  -1 197.390 80.1150   2
   8   2   1 58.6343 80.5161   1
   8   2   2 4334.72 244.410   3
   8  -2   2 3917.51 380.747   3
  -8   2  -2 4380.64 221.750   1
  -8  -2  -2 5064.90 350.873   2
   8   2   2 4500.56 341.004   1
   8  -2   3 155.432 118.089   3
   8   2   3 42.0697 42.6390   3
   8   2   3-9.16027 71.4088   1
  -8  -2  -3 94.4610 69.3201   2
  -8   2  -3 59.2900 42.9534   1
   8  -2   4 471.402 130.585   3
   8   2   4 689.158 91.7855   3
   8   2   4 661.336 138.120   1
  -8   2  -4 585.801 105.535   1
   8  -2   5 178.863 130.325   3
   8   2   5 148.162 48.5493   3
  -8   2  -5 237.061 76.6439   1
   8   2   6 4200.26 206.632   3
   8  -2   6 4895.79 444.046   3
  -8   2  -6 4385.68 282.233   1
   8   2   7 73.9638 46.0127   3
   8  -2   7-7.11544 91.6765   3
  -8   2  -7-20.2491 76.2970   1
   8   2   8 2738.64 160.562   3
   8   2   8 2840.43 169.220   3
   8  -2   8 3258.40 376.176   3
   8   2   8 2878.25 235.987   2
  -8   2  -8 2868.58 246.036   1
   8   2   9 74.5873 37.3270   3
   8  -2   9 81.8785 98.3139   3
  -8   2  -9-93.5573 76.0542   1
   8   2   9 12.2776 28.3254   3
  -8  -2  -9-8.21372 94.6548   1
   8   2   9 32.4610 54.0952   2
   8   2  10 1500.54 120.449   3
   8   2  10 1677.15 130.111   3
   8  -2  10 1694.67 281.001   3
  -8   2 -10 1517.81 199.789   1
  -8  -2 -10 1284.11 240.878   1
   8   2  10 1698.28 191.502   2
   8   2  11 5.50904 30.1811   3
   8  -2  11-154.401 133.513   3
   8   2  11-69.6370 61.6492   2
  -8   2 -11-113.285 86.2504   1
   8   2  11-50.2470 39.6723   3
  -8  -2 -11 95.7102 103.852   1
   8  -2  12 2007.43 318.055   3
   8   2  12 1808.26 140.623   3
   8   2  12 2040.51 222.058   2
  -8   2 -12 2165.72 249.157   1
  -8  -2 -12 2234.17 329.456   1
   8   2  13 88.4015 45.4598   3
   8  -2  13 14.2802 115.367   3
  -8   2 -13 110.463 93.0943   1
   8   2  13 194.224 89.7429   2
  -8  -2 -13 276.277 167.523   1
   8  -2  14 6307.47 546.150   3
   8   2  14 6427.14 289.668   3
  -8  -2 -14 7300.19 605.438   1
  -8   2 -14 5961.83 429.238   1
   8  -2  15 1309.00 280.814   3
  -8  -2 -15 1272.13 279.697   1
  -8   2 -15 1223.65 220.898   1
   8  -2  16 5070.88 507.776   3
  -8  -2 -16 5848.21 561.908   1
  -8   2 -16 5318.80 424.142   1
   8  -2  17 79.8734 141.821   3
  -8  -2 -17 230.249 170.393   1
  -8   2 -17-24.5509 101.083   1
   8  -2  18 1009.48 247.569   3
  -8  -2 -18 1096.90 279.896   1
  -8   2 -18 817.991 180.356   1
   8  -2  19 49.4521 119.334   3
  -8  -2 -19-62.6904 145.363   1
  -8   2 -19-10.0495 105.695   1
   8  -2  20 2645.21 392.134   3
  -8  -2 -20 2168.87 381.341   1
  -8   2 -20 2166.03 307.476   1
  -8  -2 -21 331.698 188.474   1
  -8   2 -21 677.453 178.946   1
   8  -2  22 1109.21 277.828   3
  -8  -2 -22 1272.90 296.573   1
  -8   2 -22 1123.04 238.385   1
   8  -2  23 862.383 223.037   3
  -8   2 -23 915.658 221.306   1
   8  -2  24 152.752 115.055   3
  -8  -2 -24 491.332 210.226   1
  -8   2 -24 106.267 124.254   1
   8  -2  25 91.8024 148.243   3
  -8   2 -25 404.288 163.684   1
   8  -2  26 316.667 154.958   3
  -8   2 -26 760.963 209.105   1
   8  -2  27-278.249 214.285   3
   8   3 -25 1378.94 309.500   3
   8   3 -24 263.718 184.056   3
   8   3 -23 2890.91 414.227   3
   8  -3 -22-16.2557 160.876   3
   8   3 -22 30.8113 133.031   3
   8   3 -21 3502.81 442.523   3
   8  -3 -21 3547.20 438.183   3
   8  -3 -20-63.4251 130.595   3
   8   3 -20 185.724 180.041   3
   8   3 -19 3301.77 409.048   3
   8  -3 -19 2920.61 397.553   3
  -8  -3  19 2538.64 378.808   2
   8  -3 -18-70.2693 104.860   3
   8   3 -18 126.185 149.956   3
  -8  -3  18 144.291 128.733   2
   8  -3 -17 1068.92 247.752   3
   8   3 -17 1293.39 264.517   3
  -8  -3  17 1153.10 244.318   2
   8  -3 -16 45.6895 111.061   3
   8   3 -16 56.6341 104.702   3
  -8  -3  16 59.0900 97.6566   2
   8   3 -15 2253.55 319.462   3
   8  -3 -15 2769.65 361.294   3
  -8  -3  15 2504.24 344.518   2
   8  -3 -14 1545.71 269.239   3
   8   3 -14 1651.41 270.955   3
  -8  -3  14 1206.19 247.431   2
   8  -3 -13 52.4869 113.749   3
   8   3 -13 23.9859 78.4590   3
  -8  -3  13 97.8047 102.765   2
   8  -3 -12 173.706 138.478   3
   8   3 -12 325.107 129.756   3
  -8  -3  12 21.4734 100.634   2
   8   3 -11 7049.52 493.090   3
   8  -3 -11 7676.22 556.807   3
  -8  -3  11 7464.21 556.279   2
  -8  -3  10 19.3814 57.4999   3
   8   3 -10-59.8611 66.9851   3
  -8  -3  10-89.2526 87.0279   2
  -8  -3   9 9.50106 58.6447   3
   8  -3  -9 234.984 120.403   3
   8   3  -9-38.0283 85.8151   3
  -8  -3   9 69.1736 98.6422   2
  -8   3   9-1.48302 57.1438   2
  -8  -3   8 348.033 111.147   3
   8  -3  -8 308.349 133.819   3
   8   3  -8 189.398 64.7374   3
  -8  -3   8 218.104 107.216   2
   8  -3  -7 4181.69 409.448   3
  -8  -3   7 3943.32 308.488   3
   8   3  -7 3545.80 312.426   3
  -8  -3   7 3951.06 383.255   2
   8   3  -6 141.878 54.4566   3
  -8  -3   6 22.2991 92.9818   2
  -8   3   6-11.5791 44.4500   2
   8  -3  -5 1696.08 269.820   3
   8   3  -5 1436.29 185.222   3
  -8  -3   5 1862.88 263.670   2
  -8   3   5 1683.29 171.327   2
  -8  -3   4 191.812 70.1816   3
   8  -3  -4 234.365 126.432   3
   8   3  -4 266.703 81.1223   3
  -8  -3   4 223.398 108.095   2
  -8   3   4 211.625 55.1348   2
   8  -3  -3 1911.17 292.570   3
  -8  -3   3 1797.08 186.834   3
   8   3  -3 1597.17 178.113   3
  -8  -3   3 1502.44 227.521   2
  -8   3   3 1945.97 150.007   2
  -8  -3   2 6405.56 333.514   3
   8  -3  -2 6517.65 518.849   3
   8   3  -2 5503.95 308.539   3
  -8   3   2 5774.15 220.907   2
  -8  -3   2 5913.59 443.220   2
  -8  -3   1 11434.6 419.055   3
   8  -3  -1 11783.8 700.834   3
   8   3  -1 10872.6 398.799   3
  -8  -3   1 10951.7 586.514   2
   8  -3   0 1205.16 250.510   3
  -8  -3   0 1189.06 129.743   3
   8   3   0 1289.54 125.237   3
  -8  -3   0 1191.26 200.703   2
   8   3   1 5299.10 219.643   3
   8  -3   1 5643.31 497.433   3
  -8  -3  -1 5230.57 398.796   2
   8  -3   2-15.2102 96.7690   3
  -8   3  -2 47.6218 32.3184   1
  -8  -3  -2-62.3728 94.3724   2
   8   3   2-3.32906 21.4963   3
   8  -3   3 2301.73 324.584   3
  -8  -3  -3 1992.38 239.223   2
  -8   3  -3 2191.57 152.591   1
   8  -3   4 174.189 116.033   3
  -8   3  -4 107.507 40.0653   1
   8  -3   5 2497.61 342.795   3
  -8   3  -5 2242.98 180.129   1
   8  -3   6 2167.93 334.781   3
  -8   3  -6 1900.16 182.217   1
   8  -3   7 5882.16 532.437   3
   8   3   7 5012.41 364.900   2
  -8   3  -7 5120.46 300.547   1
   8  -3   8 219.629 157.153   3
  -8   3  -8 130.144 73.8192   1
   8   3   8 137.086 73.0315   2
   8  -3   9 1781.10 299.736   3
  -8   3  -9 1730.44 195.965   1
   8   3   9 1491.74 215.332   2
   8  -3  10 969.799 235.539   3
  -8   3 -10 1358.70 181.202   1
   8   3  10 1304.47 199.502   2
   8  -3  11 83.9936 137.133   3
  -8   3 -11 202.424 94.8621   1
   8  -3  12 569.999 165.113   3
  -8   3 -12 856.597 168.335   1
   8  -3  13 10.4742 113.406   3
  -8  -3 -13 109.147 139.884   1
  -8   3 -13 387.920 129.278   1
   8  -3  14-66.9663 149.509   3
  -8   3 -14 99.2228 93.0579   1
  -8  -3 -14-43.8254 135.055   1
   8  -3  15-26.9684 109.027   3
  -8  -3 -15-196.588 158.494   1
  -8   3 -15 58.9694 82.8694   1
   8  -3  16 1351.70 318.166   3
  -8  -3 -16 876.221 250.949   1
  -8   3 -16 1020.09 205.378   1
   8  -3  17 7826.53 679.787   3
  -8  -3 -17 7477.73 684.658   1
  -8   3 -17 6636.08 478.125   1
   8  -3  18 762.062 263.892   3
  -8   3 -18 667.602 181.522   1
  -8  -3 -18 1009.55 304.783   1
   8  -3  19 1853.35 356.275   3
  -8  -3 -19 2345.67 391.632   1
  -8   3 -19 1421.23 246.041   1
   8  -3  20 408.844 201.731   3
  -8  -3 -20 103.342 165.132   1
  -8   3 -20 248.983 154.371   1
   8  -3  21 178.120 157.578   3
  -8  -3 -21-10.8866 136.801   1
  -8   3 -21 42.3121 117.023   1
   8  -3  22 735.972 243.070   3
  -8  -3 -22 908.583 265.576   1
  -8   3 -22 490.556 169.599   1
   8  -3  23 640.834 226.049   3
  -8   3 -23 634.538 203.006   1
   8  -3  24 344.100 169.012   3
  -8   3 -24 309.567 144.726   1
  -8   3 -25 1145.34 262.797   1
   8   4 -24 1881.94 374.503   3
   8   4 -23 568.295 196.122   3
   8   4 -22-80.5212 161.258   3
   8   4 -21 429.169 176.010   3
  -8  -4  21 250.711 142.538   2
   8   4 -20 3200.35 420.872   3
  -8  -4  20 3226.35 458.459   2
   8  -4 -19 457.397 212.867   3
   8   4 -19 425.924 193.656   3
  -8  -4  19 334.745 156.548   2
   8  -4 -18 5669.82 553.697   3
   8   4 -18 4900.29 508.377   3
  -8  -4  18 5930.49 593.542   2
   8  -4 -17 989.560 250.800   3
   8   4 -17 863.924 218.326   3
  -8  -4  17 779.224 246.615   2
   8  -4 -16 8912.75 661.659   3
   8   4 -16 7146.56 580.600   3
  -8  -4  16 8247.51 679.739   2
   8  -4 -15 227.933 134.327   3
  -8  -4  15 266.298 181.926   2
   8   4 -15 169.375 94.7012   3
   8  -4 -14 1223.92 256.571   3
  -8  -4  14 1409.38 280.130   2
   8   4 -14 1012.13 208.090   3
   8  -4 -13 30.1967 119.283   3
  -8  -4  13 42.0794 106.044   2
   8   4 -13 18.2631 97.3180   3
   8  -4 -12 1300.63 255.647   3
  -8  -4  12 1532.98 285.952   2
   8   4 -12 1468.52 238.244   3
   8  -4 -11 114.476 129.944   3
  -8  -4  11 93.3133 119.738   2
   8   4 -11 124.302 94.4413   3
   8  -4 -10 6106.51 525.694   3
   8   4 -10 5736.29 427.020   3
  -8  -4  10 5942.24 536.767   2
   8  -4  -9 451.060 170.138   3
  -8  -4   9 213.554 115.029   2
   8   4  -9 474.448 131.541   3
   8  -4  -8 547.665 188.285   3
  -8  -4   8 495.068 166.407   2
   8   4  -8 692.662 151.333   3
   8  -4  -7 752.707 193.236   3
  -8  -4   7 496.347 179.394   2
   8   4  -7 893.146 153.189   3
   8  -4  -6 8816.24 634.094   3
   8   4  -6 7982.87 406.240   3
  -8  -4   6 7713.97 587.008   2
   8  -4  -5 21.4444 94.5954   3
  -8  -4   5-45.1741 94.9271   2
   8   4  -5 128.966 70.4065   3
   8  -4  -4 2995.06 384.772   3
  -8  -4   4 2674.84 346.391   2
   8  -4  -3 254.968 139.344   3
  -8  -4   3 326.694 133.638   2
   8  -4  -2 5844.67 533.128   3
  -8  -4   2 6250.79 506.730   2
   8  -4  -1 185.537 125.065   3
  -8  -4   1 150.926 123.246   2
   8  -4   0 4756.68 489.783   3
  -8  -4   0 4334.36 416.297   2
   8  -4   1 2669.05 379.286   3
  -8  -4  -1 1661.20 261.620   2
   8  -4   2-40.8082 126.235   3
  -8  -4  -2 262.355 136.358   2
   8  -4   3 201.163 161.134   3
  -8   4  -3 335.619 61.4363   1
  -8  -4  -3 437.895 147.569   2
   8  -4   4 1994.40 336.758   3
  -8   4  -4 1874.80 150.767   1
  -8  -4  -4 2046.18 289.084   2
   8  -4   5 2228.97 353.297   3
  -8   4  -5 1988.70 167.895   1
   8  -4   6 1016.15 253.167   3
  -8   4  -6 852.416 124.955   1
   8  -4   7 138.009 136.849   3
  -8   4  -7 170.597 83.5383   1
   8  -4   8 1976.54 344.915   3
  -8   4  -8 1739.81 191.160   1
   8  -4   9 677.880 240.801   3
  -8   4  -9 834.029 152.344   1
   8  -4  10 2304.75 375.465   3
  -8   4 -10 1973.11 223.972   1
   8  -4  11 3020.44 435.863   3
  -8   4 -11 2629.78 261.000   1
   8  -4  12 9533.61 762.495   3
  -8   4 -12 8709.24 475.651   1
   8  -4  13 1780.11 362.194   3
  -8   4 -13 1872.84 240.489   1
   8  -4  14 2936.97 441.591   3
  -8   4 -14 2030.82 251.774   1
   8  -4  15 14.4558 131.879   3
  -8   4 -15 163.967 99.5673   1
   8  -4  16 117.849 140.047   3
  -8   4 -16 181.675 126.182   1
   8  -4  17 951.339 261.235   3
  -8   4 -17 993.754 205.990   1
   8  -4  18 762.298 249.577   3
  -8   4 -18 380.977 137.344   1
   8  -4  19 142.364 157.986   3
  -8   4 -19-135.014 93.6665   1
  -8  -4 -19-25.6449 193.075   1
   8  -4  20 495.860 205.259   3
  -8   4 -20 880.421 197.635   1
  -8   4 -21 413.347 151.360   1
  -8   4 -22 810.272 207.133   1
  -8   4 -23 135.906 125.464   1
  -8   4 -24 687.334 199.553   1
  -8  -5  17 622.511 229.145   2
  -8  -5  16 16.1934 140.435   2
  -8  -5  15 1411.44 315.613   2
   8  -5 -14 69.3601 124.694   3
  -8  -5  14 51.1948 151.261   2
   8  -5 -13 3261.79 419.703   3
  -8  -5  13 3501.89 467.773   2
   8  -5 -12 383.839 185.678   3
  -8  -5  12 43.6158 131.925   2
   8  -5 -11 1144.96 278.260   3
  -8  -5  11 603.518 224.227   2
   8  -5 -10 384.279 203.283   3
  -8  -5  10-112.971 166.242   2
   8  -5  -9 4877.57 510.328   3
  -8  -5   9 6908.63 620.702   2
   8  -5  -8 1433.99 292.608   3
  -8  -5   8 1331.01 302.690   2
   8  -5  -7 4458.20 489.501   3
  -8  -5   7 4777.65 518.406   2
   8  -5  -6 181.791 166.142   3
  -8  -5   6 146.352 124.260   2
   8  -5  -5 3280.95 419.361   3
  -8  -5   5 3442.09 431.095   2
   8  -5  -4 209.002 147.945   3
  -8  -5   4-37.2404 144.623   2
   8  -5  -3 1088.39 272.226   3
  -8  -5   3 1122.49 244.843   2
   8  -5  -2-138.684 166.958   3
  -8  -5   2-88.0114 159.970   2
   8  -5  -1 1644.81 319.550   3
  -8  -5   1 1284.62 280.382   2
   8  -5   0 80.5468 112.744   3
  -8  -5   0-91.8857 131.311   2
   8  -5   1 1835.83 338.544   3
  -8  -5  -1 1107.00 264.155   2
   8  -5   2 439.639 221.691   3
  -8  -5  -2 34.5801 110.558   2
   8  -5   3 7462.18 666.919   3
  -8  -5  -3 5888.23 530.869   2
   8  -5   4 1025.50 298.870   3
   8  -5   5 1927.78 356.486   3
   8  -5   6-14.7461 146.630   3
   8  -5   7 448.633 199.694   3
   8  -5   8-28.3148 105.707   3
   8  -5   9 1743.98 362.918   3
   8  -5  10 165.567 190.270   3
   8  -5  11 1523.14 348.062   3
   8  -5  12-257.051 206.339   3
   8  -5  13 321.928 180.434   3
   8  -5  14-70.2957 185.817   3
  -8  -6  11 189.565 217.032   2
  -8  -6  10-94.2770 180.814   2
  -8  -6   9-128.888 137.068   2
  -8  -6   8 82.8322 174.956   2
  -8  -6   7 1682.68 338.861   2
   8  -6  -6 480.333 224.242   3
  -8  -6   6 543.195 226.542   2
   8  -6  -5 850.510 247.985   3
  -8  -6   5 531.330 233.330   2
   8  -6  -4 2210.44 381.762   3
  -8  -6   4 2322.85 412.279   2
   8  -6  -3-173.460 182.702   3
  -8  -6   3-222.930 188.097   2
   8  -6  -2 1919.39 363.876   3
  -8  -6   2 2131.76 378.985   2
   8  -6  -1-336.271 231.953   3
  -8  -6   1-104.319 166.052   2
   8  -6   0 750.094 235.632   3
  -8  -6   0 358.812 198.187   2
   8  -6   1-200.707 198.998   3
  -8  -6  -1 195.685 161.528   2
   8  -6   2 253.555 200.212   3
  -8  -6  -2 183.602 140.008   2
   8  -6   3 709.671 245.426   3
  -8  -6  -3 724.297 266.323   2
   8  -6   4 271.980 217.053   3
   9   0 -23-49.7153 148.264   3
   9   0 -22 829.764 253.485   3
   9   0 -21 58.2340 115.577   3
   9   0 -20 10632.0 751.355   3
   9   0 -19 196.411 172.707   3
   9   0 -18 1735.09 296.360   3
   9   0 -17-135.363 126.218   3
   9   0 -16 1.35335 91.6684   3
   9   0 -15-185.959 145.715   3
   9   0 -14 495.474 156.245   3
   9   0 -13-47.9751 108.868   3
   9   0 -12-18.0538 114.770   3
   9   0 -11 36.5268 120.187   3
   9   0 -10 23426.9 901.175   3
   9   0  -9 658.788 208.271   3
   9   0  -8 86711.4 1640.15   3
   9   0  -8 81184.1 947.995   1
  -9   0   7 319.940 127.052   2
   9   0  -7-3.66387 63.6953   1
   9   0  -6 6915.06 453.166   3
  -9   0   6 6643.23 339.450   2
   9   0  -6 5846.30 259.569   1
   9   0  -5-79.0592 100.248   3
  -9   0   5 41.7538 55.4603   2
   9   0  -5-92.6263 69.0891   1
   9   0  -4 6.26205 88.0260   3
  -9   0   4 53.2735 49.5207   2
   9   0  -4 2.80877 49.3471   1
   9   0  -3-41.0902 83.1345   3
  -9   0   3-4.06894 47.0431   2
   9   0  -3 51.4445 50.0315   1
   9   0  -2 2472.86 262.441   3
  -9   0   2 2885.08 323.435   3
   9   0  -2 2443.79 188.273   1
  -9   0   2 2925.01 158.931   2
   9   0  -1 17.6898 83.9513   3
  -9   0   1 60.7157 81.9470   3
   9   0  -1 15.1066 52.3844   1
   9   0   0 285.235 106.490   3
  -9   0   0 128.604 82.1014   3
   9   0   0 144.787 55.0758   1
   9   0   1-48.6324 65.0927   3
  -9   0  -1-63.2967 86.6422   3
   9   0   2 3164.24 291.277   3
  -9   0  -2 3039.44 322.643   3
   9   0   3-77.3537 84.0560   3
   9   0   4 8568.16 484.462   3
   9   0   5-87.1340 81.6005   3
   9   0   6 4425.66 354.261   3
  -9   0  -6 4088.61 350.226   1
   9   0   7-82.0100 75.5017   3
  -9   0  -7-87.3924 98.9855   1
   9   0   8 1419.50 209.740   3
  -9   0  -8 1375.83 218.640   1
   9   0   9 208.155 117.816   3
  -9   0  -9 116.766 84.9950   1
   9   0  10 8367.76 511.064   3
  -9   0 -10 8165.98 546.951   1
   9   0  11 274.448 130.643   3
  -9   0 -11-20.6849 88.8881   1
   9   0  12 4277.65 379.411   3
  -9   0 -12 3418.18 369.188   1
   9   0  13 37.3292 114.345   3
  -9   0 -13 43.0085 99.2142   1
   9   0  14 1512.28 248.653   3
  -9   0 -14 2076.09 310.547   1
   9   0  15-3.80146 101.079   3
  -9   0 -15-23.5464 96.6098   1
   9   0  16 2324.05 302.950   3
  -9   0 -16 2303.15 325.420   1
   9   0  17-58.1329 94.0285   3
  -9   0 -17-11.7429 96.0428   1
   9   0  18 21.4353 85.7454   3
  -9   0 -18 41.6202 122.782   1
   9   0  19-50.6702 109.058   3
  -9   0 -19 36.3245 128.967   1
   9   0  20 2548.68 332.631   3
  -9   0 -20 2867.73 400.423   1
  -9   0 -21 175.972 153.639   1
  -9   0 -22 1266.26 274.578   1
  -9   0 -23 237.891 165.889   1
  -9   0 -24 458.526 203.274   1
   9   1 -23 4022.70 490.025   3
   9   1 -22 695.108 251.954   3
   9  -1 -22 324.318 174.570   3
   9   1 -21 3256.94 438.161   3
   9  -1 -21 3001.68 408.574   3
   9   1 -20-119.905 125.303   3
   9  -1 -20-211.704 153.927   3
   9   1 -19 6264.27 569.663   3
   9  -1 -19 7266.96 610.412   3
   9   1 -18 985.297 247.022   3
   9  -1 -18 1398.59 281.092   3
   9   1 -17 1035.11 247.839   3
   9  -1 -17 1098.94 239.352   3
   9   1 -16 896.873 225.852   3
   9  -1 -16 916.732 216.938   3
   9   1 -15 2030.81 301.863   3
   9  -1 -15 2410.02 336.907   3
   9   1 -14 402.016 156.197   3
   9  -1 -14 141.589 107.805   3
   9   1 -13 2261.53 300.804   3
   9  -1 -13 2568.64 327.100   3
   9  -1 -12 301.022 121.022   3
   9   1 -12 183.649 110.879   3
   9  -1 -11 4157.66 399.398   3
   9   1 -11 4820.82 417.142   3
   9  -1 -10 357.620 149.016   3
   9   1 -10 383.314 120.928   3
  -9  -1  10 299.160 111.728   2
   9   1  -9 65.1189 93.6611   3
   9  -1  -9 63.3370 98.9179   3
  -9  -1   9 122.774 73.8617   2
   9  -1  -8 3059.42 328.611   3
   9   1  -8 2892.84 307.915   3
  -9  -1   8 2844.75 272.053   2
   9  -1  -7 7330.36 499.021   3
   9   1  -7 6651.25 441.479   3
  -9  -1   7 6438.74 394.345   2
   9  -1  -6 6088.85 453.424   3
  -9  -1   6 6249.29 469.515   3
   9   1  -6 6458.68 427.453   3
  -9  -1   6 6177.94 377.111   2
   9  -1  -5 8597.27 528.932   3
  -9  -1   5 8781.63 546.600   3
   9   1  -5 9309.29 496.918   3
  -9   1   5 8207.13 293.498   2
  -9  -1   5 8099.42 417.224   2
   9   1  -4 807.644 156.886   3
   9  -1  -4 1003.48 201.413   3
  -9  -1   4 993.556 198.880   3
  -9  -1   4 639.851 115.371   2
   9   1  -4 634.771 115.372   1
  -9   1   4 889.852 85.1311   2
   9   1  -3 1017.01 164.454   3
   9  -1  -3 1103.97 201.892   3
  -9  -1   3 997.488 187.137   3
  -9  -1   3 695.301 109.367   2
   9   1  -3 843.288 126.800   1
   9   1  -2 659.732 136.429   3
   9  -1  -2 720.922 172.112   3
  -9  -1   2 445.066 123.350   3
   9   1  -2 396.395 94.0588   1
  -9  -1   2 341.497 80.9716   2
   9   1  -1 1947.36 209.359   3
  -9  -1   1 2021.45 251.708   3
   9  -1  -1 1640.24 232.831   3
   9   1  -1 1700.06 185.880   1
  -9  -1   1 1672.58 163.729   2
   9  -1   0 979.417 195.273   3
  -9  -1   0 721.007 147.306   3
   9   1   0 1049.83 157.355   3
  -9  -1   0 564.972 98.7866   2
   9   1   0 783.618 135.193   1
   9   1   1 2725.87 243.004   3
  -9  -1  -1 2930.12 288.776   3
   9  -1   1 2369.66 281.184   3
   9   1   1 2942.62 247.571   1
   9  -1   2 1322.01 218.091   3
  -9  -1  -2 1070.87 172.773   3
   9   1   2 961.879 147.497   3
   9   1   2 907.173 148.700   1
   9   1   3 2699.28 233.710   3
   9  -1   3 2731.19 307.175   3
   9   1   3 3069.56 260.789   1
   9  -1   4 67.5787 82.3895   3
   9   1   4 95.9130 59.3671   3
   9   1   5 8348.49 402.883   3
   9  -1   5 8899.03 561.884   3
  -9   1  -5 8365.77 438.766   1
   9   1   5 8158.01 443.261   1
   9   1   6 3042.35 243.208   3
   9  -1   6 2656.28 323.192   3
  -9   1  -6 2640.83 264.551   1
   9   1   6 2619.04 258.925   1
   9   1   7 7664.30 391.178   3
   9  -1   7 7799.32 528.582   3
  -9   1  -7 7302.92 434.959   1
   9  -1   8 213.975 123.935   3
   9   1   8 289.157 90.9972   3
  -9   1  -8 181.796 96.2109   1
   9  -1   9 4313.86 407.888   3
   9   1   9 3961.62 284.684   3
  -9   1  -9 4190.22 353.510   1
  -9  -1  -9 4030.10 408.096   1
   9  -1  10 2253.10 307.392   3
   9   1  10 1746.99 200.724   3
  -9   1 -10 2031.22 256.626   1
  -9  -1 -10 1365.59 255.410   1
   9   1  11 1485.55 182.978   3
   9  -1  11 1161.12 222.852   3
  -9  -1 -11 1308.58 254.137   1
  -9   1 -11 1177.61 200.693   1
   9   1  12 175.006 79.2334   3
   9  -1  12 221.084 114.762   3
  -9  -1 -12 198.705 137.428   1
  -9   1 -12 208.314 122.312   1
   9   1  13 1657.34 209.826   3
   9  -1  13 1623.85 271.201   3
  -9  -1 -13 1672.02 290.558   1
  -9   1 -13 1521.01 243.504   1
   9   1  14 7.71103 59.0393   3
   9  -1  14 187.176 146.906   3
  -9   1 -14-34.4155 91.8791   1
  -9  -1 -14-29.9766 122.817   1
   9   1  15 156.988 89.5438   3
   9  -1  15 41.7339 100.349   3
  -9   1 -15-56.8051 101.834   1
  -9  -1 -15 239.021 151.501   1
   9  -1  16 377.261 163.322   3
  -9   1 -16 117.565 105.545   1
  -9  -1 -16 207.051 170.373   1
   9  -1  17 3274.81 399.838   3
  -9  -1 -17 3613.23 446.622   1
  -9   1 -17 3591.59 394.525   1
   9  -1  18 333.883 162.961   3
  -9  -1 -18 534.649 185.094   1
  -9   1 -18 251.050 126.156   1
   9  -1  19 538.207 184.870   3
  -9  -1 -19 1269.50 290.702   1
  -9   1 -19 1212.97 252.001   1
   9  -1  20 132.842 116.490   3
  -9  -1 -20 201.560 151.360   1
  -9   1 -20-51.8697 139.343   1
   9  -1  21 250.259 136.188   3
  -9  -1 -21 512.106 220.637   1
  -9   1 -21 519.637 182.736   1
   9  -1  22-85.7199 136.242   3
  -9  -1 -22-9.35203 146.437   1
   9  -1  23 1266.91 283.414   3
  -9  -1 -23 1003.29 268.920   1
  -9   1 -23 469.440 179.705   1
   9  -1  24-117.785 122.942   3
  -9   1 -24-13.4565 127.155   1
   9   2 -23 361.599 171.519   3
   9   2 -22 2577.81 381.732   3
   9   2 -21-98.8566 141.731   3
   9  -2 -21-339.609 214.022   3
   9   2 -20 610.737 172.101   3
   9  -2 -20 720.497 219.669   3
   9  -2 -19 103.307 109.618   3
   9   2 -19 140.228 118.728   3
   9  -2 -18 3014.76 406.719   3
   9   2 -18 3174.94 403.491   3
   9  -2 -17 90.7772 125.762   3
   9   2 -17 256.403 141.850   3
   9   2 -16 2985.43 373.422   3
   9  -2 -16 2939.80 381.526   3
   9   2 -15 121.791 134.339   3
   9  -2 -15 213.812 144.417   3
  -9  -2  15 164.885 151.012   2
   9   2 -14 1543.58 274.972   3
   9  -2 -14 1227.55 248.617   3
  -9  -2  14 910.200 200.270   2
   9  -2 -13 501.897 177.733   3
   9   2 -13 536.585 173.122   3
  -9  -2  13 411.600 151.468   2
   9   2 -12 3932.69 399.315   3
   9  -2 -12 4706.52 444.246   3
  -9  -2  12 4364.58 404.110   2
   9   2 -11-27.2075 104.832   3
   9  -2 -11-123.515 99.1265   3
  -9  -2  11 73.9205 88.0301   2
   9   2 -10 1614.14 248.371   3
   9  -2 -10 1817.77 280.921   3
  -9  -2  10 1266.47 211.172   2
   9   2  -9 379.278 125.726   3
   9  -2  -9 394.038 145.367   3
  -9  -2   9 471.980 141.193   2
  -9  -2   8 1256.62 212.971   3
   9   2  -8 1536.87 232.594   3
   9  -2  -8 1475.74 244.176   3
  -9  -2   8 1145.64 205.237   2
   9   2  -8 1108.99 195.522   1
  -9  -2   7 113.392 82.9436   3
   9   2  -7 217.819 102.790   3
  -9  -2   7 231.420 99.8100   2
   9   2  -7 90.2611 68.8185   1
   9   2  -6 2692.69 281.839   3
   9  -2  -6 2763.13 330.532   3
  -9  -2   6 2839.09 298.291   3
   9   2  -6 2417.64 279.077   1
  -9  -2   6 2590.59 280.666   2
   9   2  -5 36.7760 79.0474   3
   9  -2  -5 148.520 118.536   3
  -9  -2   5 98.3159 104.998   3
   9   2  -5-56.7762 71.6555   1
  -9  -2   5-67.7113 89.2255   2
   9  -2  -4 3571.21 368.865   3
  -9  -2   4 3227.74 310.016   3
   9   2  -4 3427.11 294.505   3
   9   2  -4 3517.08 327.989   1
  -9  -2   4 3237.17 303.540   2
   9  -2  -3-20.0619 93.1720   3
  -9  -2   3 47.5996 88.4630   3
   9   2  -3 98.9690 81.2738   3
  -9  -2   3-42.7759 72.5574   2
   9   2  -3 45.6632 68.7387   1
   9  -2  -2 8202.15 556.539   3
   9   2  -2 7951.91 420.583   3
  -9  -2   2 6762.10 416.828   2
   9   2  -2 7285.18 450.951   1
   9  -2  -1 142.310 123.609   3
   9   2  -1 82.7520 83.1022   3
  -9  -2   1 35.2985 74.6573   2
   9   2  -1-87.0435 108.148   1
   9  -2   0 1108.12 215.290   3
   9   2   0 1011.02 137.523   3
   9   2   0 1051.61 175.285   1
  -9  -2   0 1245.90 174.823   2
   9  -2   1 228.130 100.402   3
   9   2   1 209.725 66.4338   3
  -9  -2  -1 254.539 86.9725   3
  -9  -2  -1 412.495 123.366   2
   9   2   2 5831.68 311.116   3
   9  -2   2 6827.28 523.566   3
  -9  -2  -2 6146.66 361.754   2
   9  -2   3 259.441 101.102   3
   9   2   3 371.285 80.5463   3
   9  -2   4 799.340 184.203   3
   9   2   4 1247.06 139.358   3
  -9   2  -4 1029.99 133.290   1
   9  -2   5 263.885 152.481   3
   9   2   5 75.0672 42.6283   3
  -9   2  -5 145.306 80.5608   1
   9   2   6 6787.89 291.330   3
   9  -2   6 7567.44 569.505   3
  -9   2  -6 7073.50 376.266   1
   9  -2   7 199.278 152.066   3
   9   2   7 224.342 64.8468   3
  -9   2  -7 272.460 97.6846   1
   9   2   8 2865.12 179.069   3
   9  -2   8 2739.29 357.032   3
  -9   2  -8 2923.77 268.107   1
   9   2   9 23.4902 31.7450   3
  -9   2  -9 70.9621 73.4749   1
   9  -2  10 12.5380 135.605   3
  -9   2 -10 12.4345 62.8442   1
   9  -2  11 4976.50 488.067   3
  -9  -2 -11 4849.26 493.048   1
  -9   2 -11 4885.27 374.977   1
   9  -2  12 731.645 219.057   3
  -9   2 -12 526.352 135.963   1
  -9  -2 -12 711.542 214.233   1
   9  -2  13 1679.14 301.221   3
  -9   2 -13 1435.45 221.605   1
  -9  -2 -13 1491.27 289.751   1
   9  -2  14 332.975 153.373   3
  -9  -2 -14 523.363 196.950   1
  -9   2 -14 551.079 155.337   1
   9  -2  15 488.553 196.759   3
  -9   2 -15 667.948 164.846   1
  -9  -2 -15 801.104 231.857   1
   9  -2  16 3211.22 421.660   3
  -9  -2 -16 3437.12 465.017   1
  -9   2 -16 3459.45 362.472   1
   9  -2  17 1422.60 291.576   3
  -9   2 -17 1659.06 260.643   1
  -9  -2 -17 1772.31 340.236   1
   9  -2  18 1669.01 317.679   3
  -9  -2 -18 1768.48 362.195   1
  -9   2 -18 1424.54 249.668   1
   9  -2  19 397.722 184.979   3
  -9  -2 -19 752.413 248.670   1
  -9   2 -19 395.267 165.911   1
   9  -2  20 1595.98 336.761   3
  -9  -2 -20 1938.10 386.215   1
  -9   2 -20 1884.77 302.797   1
  -9   2 -21 257.120 115.875   1
  -9  -2 -21 376.302 211.246   1
   9  -2  22 1526.68 327.174   3
  -9   2 -22 1569.94 286.515   1
   9  -2  23 851.669 237.660   3
  -9   2 -23 317.430 113.658   1
   9  -2  24 25.9016 125.926   3
  -9   2 -24-56.1147 116.836   1
   9  -2  25 271.360 183.956   3
   9   3 -23 6560.48 626.843   3
   9   3 -22 208.621 158.180   3
  -9  -3  22 136.738 199.313   2
   9   3 -21 4076.68 498.997   3
  -9  -3  21 3891.89 486.282   2
   9   3 -20 613.439 214.783   3
  -9  -3  20 253.940 160.674   2
   9   3 -19 723.567 224.684   3
  -9  -3  19 559.985 196.806   2
   9  -3 -18-54.4981 154.117   3
   9   3 -18 185.214 143.495   3
  -9  -3  18-126.043 139.122   2
   9  -3 -17 2579.28 380.841   3
   9   3 -17 2457.41 350.575   3
  -9  -3  17 2297.56 360.767   2
   9  -3 -16 546.691 189.998   3
   9   3 -16 351.041 161.246   3
  -9  -3  16 332.587 171.697   2
   9  -3 -15 1273.86 267.372   3
   9   3 -15 1585.89 276.217   3
  -9  -3  15 1072.44 233.475   2
   9   3 -14 2834.71 350.715   3
   9  -3 -14 3182.88 399.904   3
  -9  -3  14 2650.70 353.893   2
   9   3 -13 1761.11 282.516   3
   9  -3 -13 1785.65 302.145   3
  -9  -3  13 1546.06 275.766   2
   9   3 -12 784.765 181.574   3
   9  -3 -12 851.107 225.766   3
  -9  -3  12 702.091 191.174   2
   9  -3 -11 1736.94 287.676   3
   9   3 -11 1981.36 273.278   3
  -9  -3  11 1589.32 272.585   2
   9   3 -10 1148.71 207.525   3
   9  -3 -10 1069.78 238.598   3
  -9  -3  10 973.595 215.812   2
   9  -3  -9 2576.59 339.351   3
   9   3  -9 2322.72 287.134   3
  -9  -3   9 2725.21 334.475   2
   9  -3  -8 1136.46 235.647   3
   9   3  -8 751.496 156.327   3
  -9  -3   8 720.336 179.996   2
   9  -3  -7 5714.68 500.033   3
   9   3  -7 4728.32 378.148   3
  -9  -3   7 5290.68 454.294   2
   9   3  -6 198.962 101.628   3
   9  -3  -6 197.380 145.904   3
  -9  -3   6 185.584 104.160   2
   9  -3  -5 1860.55 291.393   3
   9   3  -5 1852.78 217.242   3
  -9  -3   5 1953.61 271.912   2
   9   3  -4 366.538 110.609   3
   9  -3  -4 319.894 153.466   3
  -9  -3   4 540.789 155.358   2
   9   3  -3 68.3197 47.9755   3
   9  -3  -3 9.59288 107.415   3
  -9  -3   3 46.0424 82.2975   2
   9  -3  -2 1441.01 268.390   3
   9   3  -2 1264.96 156.729   3
  -9  -3   2 1156.38 202.695   2
   9   3  -1 144.241 51.8193   3
  -9  -3   1 112.893 69.5756   2
   9  -3   0-73.0601 122.882   3
   9   3   0 92.2567 40.1267   3
  -9  -3   0 192.860 115.720   2
   9  -3   1 4780.11 466.218   3
  -9  -3  -1 2090.90 285.418   2
   9  -3   2 38.9710 119.492   3
  -9  -3  -2 272.569 119.031   2
   9  -3   3 3495.17 409.267   3
   9  -3   4 209.287 148.693   3
   9  -3   5 3468.61 423.322   3
  -9   3  -5 3133.94 220.638   1
   9  -3   6 1351.11 289.419   3
  -9   3  -6 1321.03 156.536   1
   9  -3   7 3712.25 440.956   3
  -9   3  -7 3399.03 254.659   1
   9  -3   8 256.338 155.267   3
  -9   3  -8 65.1756 59.3062   1
   9  -3   9 355.921 157.467   3
  -9   3  -9 388.688 98.9190   1
   9  -3  10 7.81367 119.984   3
  -9   3 -10 261.220 88.0703   1
   9  -3  11 1128.31 285.450   3
  -9   3 -11 1062.29 177.449   1
   9  -3  12 65.4552 139.428   3
  -9   3 -12-191.738 109.827   1
   9  -3  13 515.902 184.264   3
  -9   3 -13 879.192 168.331   1
   9  -3  14 54.3699 128.258   3
  -9   3 -14 393.867 133.330   1
   9  -3  15 479.034 194.592   3
  -9   3 -15 495.727 133.207   1
   9  -3  16-210.521 158.893   3
  -9   3 -16 156.796 103.932   1
  -9  -3 -16 108.010 138.505   1
   9  -3  17 767.526 236.327   3
  -9  -3 -17 994.686 263.507   1
  -9   3 -17 730.827 165.317   1
   9  -3  18 133.643 124.390   3
  -9  -3 -18-19.3256 128.916   1
  -9   3 -18 56.7642 93.0704   1
   9  -3  19 1946.80 383.978   3
  -9  -3 -19 1785.53 362.624   1
  -9   3 -19 1063.79 217.218   1
   9  -3  20 307.538 194.720   3
  -9   3 -20-263.350 159.500   1
[truncated: 24,794 more chars]
